# Supplementary material for: LipidII interaction with specific residues of Mycobacterium tuberculosis PknB extracytoplasmic domain governs its optimal activation
Source: Nat Commun. 2019 Mar 15;10:1231. doi: 10.1038/s41467-019-09223-9 (PMC6428115; doi:10.1038/s41467-019-09223-9)
Supplement: Supplementary file 3 — Supplementary Data 1 [file 41467_2019_9223_MOESM3_ESM.xlsx]

## Sheet: Sheet1
Supplementary Data 1 : Ratios of 632 protein found in all three replicates. Ratios were calculated with respect to RvΔB in the presence of pristinamycin, which was labelled with TMT 126.
				Depletion; Three replicates			WT complementation: Three replicates			Mut complementatio: three replicates
Acession number	Gene number	Gene name	Description	A8: 127/126(Rep1)	A8: 127/126(Rep2)	A8: 127/126(Rep3)	A8: 128/126(Rep1)	A8: 128/126(Rep2)	A8: 128/126(Rep3)	A8: 131/126(Rep1)	A8: 131/126(Rep2)	A8: 131/126(Rep3)
WP_072139322	none	none	MULTISPECIES: DUF3471 domain-containing protein [Mycobacterium tuberculosis complex]	1.06351	0.830743	1.33302	0	0	1.59676	0.99593	0.822877	1.27955
NP_214515	Rv0001	dnaA	chromosomal replication initiator protein DnaA [Mycobacterium tuberculosis H37Rv]	1.08996	0.920954	1.05055	1.28216	1.13582	1.21541	1.02491	0.768235	0.959623
NP_214516	Rv0002	dnaN	DNA polymerase III subunit beta [Mycobacterium tuberculosis H37Rv]	0.981402	0.888888	1.38835	0.929131	0.905746	1.02213	0.859462	0.770422	1.3135
NP_214519	Rv0005	gyrB	DNA gyrase subunit B [Mycobacterium tuberculosis H37Rv]	0.952449	1.04552	1.02083	0.965528	0.991506	0.995283	0.956665	0.972619	0.959419
NP_214520	Rv0006	gyrA	DNA gyrase subunit A [Mycobacterium tuberculosis H37Rv]	2.28851	2.18335	2.52043	0.947417	0.958236	1.05411	2.16467	1.97456	2.41296
NP_214522	Rv0008c	Rv0008c	cell wall synthesis protein CwsA [Mycobacterium tuberculosis H37Rv]	0.826006	0.814653	0.78172	0.942893	1.00189	1.02978	0.896146	0.896295	0.779761
NP_214523	Rv0009	ppiA	iron-regulated peptidyl-prolyl cis-trans isomerase PpiA [Mycobacterium tuberculosis H37Rv]	0.683184	0.683921	0.694554	1.25194	1.2951	1.29374	0.787776	0.778218	0.765561
NP_214528	Rv0014c	pknB	serine/threonine-protein kinase PknB [Mycobacterium tuberculosis H37Rv]	0.940398	0.901636	0.858213	2.62163	2.34541	2.17286	3.04684	2.94996	2.8449
NP_214532	Rv0018c	pstP	phosphoserine/threonine phosphatase PstP [Mycobacterium tuberculosis H37Rv]	1.05652	1.10024	1.13266	0.787587	0.979603	0.888128	0.976786	1.0569	1.0012
NP_214534	Rv0020c	fhaA	FHA domain-containing protein FhaA [Mycobacterium tuberculosis H37Rv]	0.756224	0.742225	0.799412	0.961342	0.914582	0.942245	0.835542	0.80608	0.848414
NP_214550	Rv0036c	Rv0036c	hypothetical protein Rv0036c [Mycobacterium tuberculosis H37Rv]	1.07101	1.05351	1.12366	1.08649	1.05116	1.04638	1.17244	1.04404	1.07445
NP_214556	Rv0042c	Rv0042c	transcriptional regulator [Mycobacterium tuberculosis H37Rv]	0.701851	0.705328	0.759638	1.00765	1.007	1.00528	0.657179	0.687343	0.752663
NP_214560	Rv0046c	ino1	inositol-3-phosphate synthase [Mycobacterium tuberculosis H37Rv]	1.33903	1.70109	1.56707	0.974565	0.928702	0.965552	1.23674	1.48712	1.44484
NP_214567	Rv0053	rpsF	30S ribosomal protein S6 [Mycobacterium tuberculosis H37Rv]	0.620442	0.610757	0.622597	0.992497	0.990688	0.989035	0.622171	0.601656	0.620658
NP_214568	Rv0054	ssb	single-strand DNA-binding protein [Mycobacterium tuberculosis H37Rv]	0.878459	0.952135	0.975389	0.987569	0.935898	0.905652	0.842845	0.884111	0.802733
YP_177688	Rv0055	rpsR1	30S ribosomal protein S18 [Mycobacterium tuberculosis H37Rv]	0.544585	0.543673	0.535422	0.908373	0.881319	0.86764	0.493488	0.492138	0.48864
NP_214570	Rv0056	rplI	50S ribosomal protein L9 [Mycobacterium tuberculosis H37Rv]	0.509944	0.497677	0.508851	0.975105	0.935565	0.937486	0.500633	0.477036	0.481755
NP_214580	Rv0066c	icd2	isocitrate dehydrogenase [Mycobacterium tuberculosis H37Rv]	1.45813	1.46229	1.42322	1.01009	1.00112	0.970175	1.56611	1.5318	1.54052
NP_214602	Rv0088	Rv0088	polyketide cyclase/dehydrase [Mycobacterium tuberculosis H37Rv]	0.655738	0.664894	0.654654	1.0098	0.97659	0.957989	0.695825	0.646686	0.624198
NP_214639	Rv0125	pepA	serine protease PepA [Mycobacterium tuberculosis H37Rv]	0.309369	0.300279	0.345778	0.615074	0.609572	0.524076	0.256324	0.184861	0.279459
NP_214640	Rv0126	treS	trehalose synthase/amylase TreS [Mycobacterium tuberculosis H37Rv]	0.961622	1.16055	1.10665	0.876618	0.98572	0.972504	0.846353	0.983753	1.01695
YP_177694	Rv0129c	fbpC	diacylglycerol acyltransferase/mycolyltransferase Ag85C [Mycobacterium tuberculosis H37Rv]	0.40056	0.416797	0.421665	0.965076	0.926681	0.952303	0.505119	0.472898	0.492865
NP_214661	Rv0147	Rv0147	aldehyde dehydrogenase [Mycobacterium tuberculosis H37Rv]	1.26294	1.37916	1.34668	0.928966	0.945909	0.997694	1.21938	1.36426	1.313
NP_214662	Rv0148	Rv0148	short-chain type dehydrogenase/reductase [Mycobacterium tuberculosis H37Rv]	1.1393	1.26738	1.25317	0.981347	0.917337	0.973759	1.26321	1.25926	1.27214
NP_214669	Rv0155	pntAa	NAD(P) transhydrogenase subunit alpha PntAa [Mycobacterium tuberculosis H37Rv]	1.47147	1.45638	1.46442	0.943136	0.937715	0.929285	1.30149	1.26543	1.27984
NP_214671	Rv0157	pntB	NAD(P) transhydrogenase subunit beta PntB [Mycobacterium tuberculosis H37Rv]	2.51835	3.03176	3.2882	1.0347	0.936171	1.05588	2.21783	2.58547	2.71834
YP_177617	Rv0164	TB18.5	hypothetical protein Rv0164 [Mycobacterium tuberculosis H37Rv]	1.14814	1.14771	1.11022	1.17304	1.18671	1.15649	1.23023	1.2333	1.20888
YP_177701	Rv0169	mce1A	Mce family protein Mce1A [Mycobacterium tuberculosis H37Rv]	1.05146	1.22742	1.05765	1.39402	1.32301	1.3172	1.35858	1.37633	1.26483
NP_214684	Rv0170	mce1B	Mce family protein Mce1B [Mycobacterium tuberculosis H37Rv]	1.0799	1.00902	1.0318	0.938147	0.906385	0.895977	1.08711	0.993215	1.01707
NP_214685	Rv0171	mce1C	Mce family protein Mce1C [Mycobacterium tuberculosis H37Rv]	0.801677	0.697279	0.703535	1.31859	1.38575	1.19933	0.953646	0.800141	0.851635
NP_214686	Rv0172	mce1D	Mce family protein Mce1D [Mycobacterium tuberculosis H37Rv]	0.797271	0.775738	0.791704	1.08615	1.03925	1.12897	0.922024	0.854999	0.90144
NP_214687	Rv0173	lprK	Mce family lipoprotein LprK [Mycobacterium tuberculosis H37Rv]	1.04745	1.00323	0.99603	1.15321	1.21186	1.27049	1.10381	1.06662	1.05947
NP_214694	Rv0180c	Rv0180c	transmembrane protein [Mycobacterium tuberculosis H37Rv]	3.0342	2.5506	1.50125	1.02855	1.12791	1.65656	2.76574	2.29408	1.49827
NP_214697	Rv0183	Rv0183	lysophospholipase [Mycobacterium tuberculosis H37Rv]	1.49792	1.2733	1.30596	1.01303	1.04777	1.03679	1.46296	1.48658	1.35299
NP_214704	Rv0190	Rv0190	hypothetical protein Rv0190 [Mycobacterium tuberculosis H37Rv]	0.710182	0.713974	0.706483	0.862497	0.826677	0.851098	0.726863	0.718447	0.736953
NP_214710	Rv0196	Rv0196	HTH-type transcriptional regulator [Mycobacterium tuberculosis H37Rv]	0.986449	0.997588	1.00759	0.99883	0.916936	1	0.966844	0.964851	1.05329
NP_214721	Rv0207c	Rv0207c	hypothetical protein Rv0207c [Mycobacterium tuberculosis H37Rv]	0.84194	0.663028	0.626196	0.797034	0.547964	0.659334	0.767941	0.480654	0.51925
NP_214725	Rv0211	pckA	phosphoenolpyruvate carboxykinase [Mycobacterium tuberculosis H37Rv]	1.19611	1.111	1.19937	1.17376	1.06252	1.1553	1.17574	1.11336	1.15888
NP_214736	Rv0222	echA1	enoyl-CoA hydratase EchA1 [Mycobacterium tuberculosis H37Rv]	0.673885	0.654297	0.685878	1.16719	1.12511	1.14459	0.682378	0.625544	0.676577
NP_214745	Rv0231	fadE4	acyl-CoA dehydrogenase FadE4 [Mycobacterium tuberculosis H37Rv]	1.26466	1.25188	1.30196	0.98101	1.14828	0.99608	1.29374	1.2645	1.23335
NP_214755	Rv0241c	htdX	3-hydroxyacyl-thioester dehydratase HtdX [Mycobacterium tuberculosis H37Rv]	1.07804	1.1051	1.05586	1.10564	1.06876	1.0137	1.0867	1.0445	1.02626
NP_214756	Rv0242c	fabG4	3-oxoacyl-ACP reductase FabG [Mycobacterium tuberculosis H37Rv]	0.629758	0.643103	0.646555	0.909854	0.912561	0.916961	0.603162	0.611028	0.602982
NP_214757	Rv0243	fadA2	acetyl-CoA acetyltransferase FadA [Mycobacterium tuberculosis H37Rv]	1.02588	1.02651	1.0134	0.8948	0.843516	0.824563	0.963213	0.928547	0.935062
NP_214758	Rv0244c	fadE5	acyl-CoA dehydrogenase FadE5 [Mycobacterium tuberculosis H37Rv]	1.76162	1.63898	1.94081	1.16424	1.19084	1.19189	1.75001	1.54785	1.6974
NP_214759	Rv0245	Rv0245	oxidoreductase [Mycobacterium tuberculosis H37Rv]	1.2459	1.11058	1.1014	1.23695	1.15482	1.24521	1.3055	1.20165	1.22522
NP_214761	Rv0247c	Rv0247c	succinate dehydrogenase iron-sulfur subunit [Mycobacterium tuberculosis H37Rv]	1.32753	1.55859	1.27807	0.965729	0.985947	0.952934	1.25389	1.46765	1.23397
NP_214762	Rv0248c	Rv0248c	succinate dehydrogenase flavoprotein subunit [Mycobacterium tuberculosis H37Rv]	2.07403	1.89227	2.08729	0.916341	0.898392	0.917408	1.7264	1.63578	1.7109
NP_214764	Rv0250c	Rv0250c	hypothetical protein Rv0250c [Mycobacterium tuberculosis H37Rv]	0.699471	0.406945	0.449749	0.861787	0.761005	0.782349	0.713766	0.418764	0.443885
NP_214765	Rv0251c	hsp	heat shock protein [Mycobacterium tuberculosis H37Rv]	1.31017	1.26599	1.29885	3.21466	3.4678	3.39984	8.98612	8.67754	8.80009
NP_214784	Rv0270	fadD2	fatty-acid--CoA ligase FadD2 [Mycobacterium tuberculosis H37Rv]	1.88631	1.82549	1.84366	1.01158	0.943921	0.985501	1.75691	1.7485	1.82065
NP_214795	Rv0281	Rv0281	S-adenosylmethionine-dependent methyltransferase [Mycobacterium tuberculosis H37Rv]	1.17004	1.12161	1.11454	0.953343	0.967994	0.998969	1.16808	1.14045	1.13928
NP_214796	Rv0282	eccA3	ESX-3 secretion system protein EccA [Mycobacterium tuberculosis H37Rv]	1.50838	1.57436	1.47892	1.00319	1.00721	1.05964	1.32355	1.42859	1.36058
NP_214798	Rv0284	eccC3	ESX-3 secretion system protein EccC3 [Mycobacterium tuberculosis H37Rv]	1.32916	1.36257	1.21148	1.03835	1.07903	1.18514	1.32414	1.28581	1.23277
YP_177710	Rv0285	PE5	PE family protein PE5 [Mycobacterium tuberculosis H37Rv]	0.996621	0.731666	0.867322	1.39864	1.26873	1.35667	1.04151	0.7614	0.954727
NP_214801	Rv0287	esxG	ESAT-6 like protein EsxG [Mycobacterium tuberculosis H37Rv]	0	0.29239	0.320452	0	0.793923	0.828949	0	0.37745	0.41936
NP_214805	Rv0291	mycP3	membrane-anchored mycosin MycP [Mycobacterium tuberculosis H37Rv]	1.88554	2.27763	2.0526	0.915354	1.00345	1.10971	1.54477	1.73057	1.41898
NP_214809	Rv0295c	Rv0295c	hypothetical protein Rv0295c [Mycobacterium tuberculosis H37Rv]	0.893024	0.859658	0.939255	1.22644	1.18606	1.23441	0.779223	0.754502	0.794295
NP_214814	Rv0300	vapB2	antitoxin VapB2 [Mycobacterium tuberculosis H37Rv]	0.904987	0.851174	0.848395	2.05747	1.7054	1.79934	1.05612	0.955437	0.992286
NP_214829	Rv0315	Rv0315	beta-1,3-glucanase [Mycobacterium tuberculosis H37Rv]	0.331725	0.34945	0.322168	0.713042	0.701189	0.612345	0.333236	0.354002	0.308602
NP_214852	Rv0338c	Rv0338c	iron-sulfur-binding reductase [Mycobacterium tuberculosis H37Rv]	1.66139	1.59373	1.6552	0.604049	0.592159	0.624609	1.18304	1.03671	1.10779
NP_214855	Rv0341	iniB	isoniazid inducible protein IniB [Mycobacterium tuberculosis H37Rv]	1.5681	1.41078	1.364	3.57745	1.90294	1.92671	2.59789	2.3549	2.45042
NP_214856	Rv0342	iniA	isoniazid inductible protein IniA [Mycobacterium tuberculosis H37Rv]	1.59541	1.11122	1.41871	1.41579	1.10538	1.39461	2.9507	1.53163	2.2061
NP_214861	Rv0347	Rv0347	membrane protein [Mycobacterium tuberculosis H37Rv]	1.05011	1.15278	1.06298	0.945437	0.947932	0.947695	1.03414	1.05252	1.0247
NP_214864	Rv0350	dnaK	chaperone protein DnaK [Mycobacterium tuberculosis H37Rv]	0.906545	0.902929	0.894196	0.930358	0.934	0.921773	1.13327	1.10682	1.11847
NP_214865	Rv0351	grpE	stress response protein GrpE [Mycobacterium tuberculosis H37Rv]	0.878298	0.887346	0.846931	0.957425	0.980148	0.971957	1.03438	1.03987	1.03517
YP_177719	Rv0352	dnaJ1	chaperone protein DnaJ [Mycobacterium tuberculosis H37Rv]	0.931762	0.978164	0.89722	0.906702	0.950724	0.897886	0.991962	0.999716	0.951184
NP_214870	Rv0356c	Rv0356c	hypothetical protein Rv0356c [Mycobacterium tuberculosis H37Rv]	0.78012	0.770053	0.840899	1.16277	1.15928	1.19496	0.789276	0.793518	0.84686
NP_214871	Rv0357c	purA	adenylosuccinate synthetase [Mycobacterium tuberculosis H37Rv]	1.07086	1.0948	1.09896	0.99156	1.05592	0.977776	1.02209	1.01121	1.03348
NP_214877	Rv0363c	fba	fructose-bisphosphate aldolase [Mycobacterium tuberculosis H37Rv]	1.10333	1.13767	1.10315	0.79144	0.793462	0.821068	1.01616	1.00261	1.01414
YP_177722	Rv0379	secE2	protein translocase subunit SecE [Mycobacterium tuberculosis H37Rv]	0.755056	0.729679	0.737237	1.1842	1.15752	1.15163	0.861363	0.793643	0.803478
NP_214898	Rv0384c	clpB	chaperone protein ClpB [Mycobacterium tuberculosis H37Rv]	0.92754	0.909932	0.92506	1.07128	1.04975	1.03831	1.20703	1.18899	1.19108
NP_214908	Rv0394c	Rv0394c	hypothetical protein Rv0394c [Mycobacterium tuberculosis H37Rv]	0.982352	0.909696	0.948767	1.00194	0.927467	0.996832	0.951577	0.895925	0.925202
NP_214924	Rv0410c	pknG	serine/threonine-protein kinase PknG [Mycobacterium tuberculosis H37Rv]	0.997074	1.01101	1.0231	0.934975	0.93897	0.946006	1.00857	0.989887	1.03719
NP_214932	Rv0418	lpqL	lipoprotein aminopeptidase LpqL [Mycobacterium tuberculosis H37Rv]	1.26251	1.20955	1.24351	1.015	1.00441	1.10696	1.17929	1.07636	1.13977
NP_214938	Rv0424c	Rv0424c	hypothetical protein Rv0424c [Mycobacterium tuberculosis H37Rv]	0.545732	0.696598	0.563074	1.29984	1.27354	1.27088	0.638106	0.793257	0.547068
NP_214945	Rv0431	Rv0431	tuberculin-like peptide [Mycobacterium tuberculosis H37Rv]	1.13523	1.03929	1.16504	1.21467	1.08442	1.2079	1.08274	1.15223	1.3362
NP_214953	Rv0439c	Rv0439c	dehydrogenase/reductase [Mycobacterium tuberculosis H37Rv]	1.5468	1.59367	1.49372	1.03866	1.05308	1.03575	1.31684	1.44394	1.34486
NP_214954	Rv0440	groEL2	molecular chaperone GroEL [Mycobacterium tuberculosis H37Rv]	0.710721	0.711254	0.715257	0.829028	0.826158	0.816908	0.822551	0.809016	0.815046
NP_214959	Rv0445c	sigK	ECF RNA polymerase sigma factor SigK [Mycobacterium tuberculosis H37Rv]	1.05472	0.993928	1.05397	1.22418	1.27759	1.43236	1.01527	1.01587	1.06996
NP_214976	Rv0462	lpdC	dihydrolipoamide dehydrogenase [Mycobacterium tuberculosis H37Rv]	1.80135	1.95025	1.85411	0.951775	0.949371	0.951079	1.39388	1.58937	1.45343
NP_214978	Rv0464c	Rv0464c	hypothetical protein Rv0464c [Mycobacterium tuberculosis H37Rv]	2.01276	2.61927	2.60649	0.979349	1.1059	1.11027	1.97791	2.49512	2.50508
NP_214980	Rv0466	Rv0466	hypothetical protein Rv0466 [Mycobacterium tuberculosis H37Rv]	0.976645	0.992199	0.996435	1.07946	1.10101	1.08149	1.00307	0.965417	0.974131
YP_177728	Rv0467	icl1	isocitrate lyase [Mycobacterium tuberculosis H37Rv]	2.76441	2.58155	2.36924	1.30957	1.28574	1.25974	2.66854	2.48236	2.35511
NP_214982	Rv0468	fadB2	3-hydroxybutyryl-CoA dehydrogenase [Mycobacterium tuberculosis H37Rv]	0.896833	0.919787	0.96312	1.03656	1.02589	1.03528	0.965001	0.914952	0.944068
YP_177729	Rv0469	umaA	mycolic acid synthase UmaA [Mycobacterium tuberculosis H37Rv]	1.86581	1.80425	1.77958	1.05045	1.05143	0.969211	1.85852	1.68955	1.78558
NP_214988	Rv0474	Rv0474	HTH-type transcriptional regulator [Mycobacterium tuberculosis H37Rv]	1.2422	1.14618	1.40902	0.823284	1.44065	1.13162	0.895829	0.979347	0.939617
NP_214989	Rv0475	hbhA	heparin binding hemagglutinin HbhA [Mycobacterium tuberculosis H37Rv]	0.541297	0.540153	0.541235	0.920839	0.917661	0.913337	0.781455	0.756922	0.762286
NP_214993	Rv0479c	Rv0479c	membrane protein [Mycobacterium tuberculosis H37Rv]	1.76339	1.56734	1.5125	1.67827	1.46199	1.08147	1.64238	1.44736	1.31724
YP_177731	Rv0489	gpm1	2,3-bisphosphoglycerate-dependent phosphoglycerate mutase [Mycobacterium tuberculosis H37Rv]	1.0044	0.850404	0.954402	0.720416	0.685825	0.710848	1.18527	1.01583	1.14487
NP_215017	Rv0503c	cmaA2	cyclopropane mycolic acid synthase [Mycobacterium tuberculosis H37Rv]	0.821119	0.870916	0.821386	0.899337	0.839035	0.893564	0.90575	0.835973	0.838394
NP_215018	Rv0504c	Rv0504c	hypothetical protein Rv0504c [Mycobacterium tuberculosis H37Rv]	1.22055	1.17321	1.43538	1.07467	1.10238	1.09183	1.11108	1.06491	1.22745
YP_177732	Rv0505c	serB1	phosphoserine phosphatase SerB [Mycobacterium tuberculosis H37Rv]	0.792389	0.580487	0.652851	1.06385	0.908384	0.897642	0.734784	0.598681	0.63217
YP_177733	Rv0511	hemD	uroporphyrin-III C-methyltransferase [Mycobacterium tuberculosis H37Rv]	1.24517	1.48511	1.43731	1.11701	1.2779	1.34206	1.26372	1.42577	1.38405
NP_215038	Rv0524	hemL	glutamate-1-semialdehyde 2,1-aminomutase [Mycobacterium tuberculosis H37Rv]	1.29934	1.26692	1.31264	1.04742	0.974135	1.03496	1.18323	1.08422	1.16008
NP_215039	Rv0525	Rv0525	hypothetical protein Rv0525 [Mycobacterium tuberculosis H37Rv]	1.18054	1.16242	1.31337	1.0271	1.01691	1.07069	1.16329	1.0495	1.11071
NP_215044	Rv0530	Rv0530	hypothetical protein Rv0530 [Mycobacterium tuberculosis H37Rv]	1.4051	1.39686	1.44583	1.44349	2.16627	1.99734	1.33698	1.49379	1.5864
NP_215057	Rv0543c	Rv0543c	hypothetical protein Rv0543c [Mycobacterium tuberculosis H37Rv]	0.697095	0.702765	0.694609	0.837041	0.815779	0.827868	0.711027	0.692372	0.690888
NP_215061	Rv0547	Rv0547	oxidoreductase [Mycobacterium tuberculosis H37Rv]	1.03814	0.721444	0	1.00631	0.846842	0	0.951182	0.877324	0
NP_215068	Rv0554	bpoC	non-heme bromoperoxidase BpoC [Mycobacterium tuberculosis H37Rv]	1.13724	1.16927	1.10691	0.990837	0.943701	0.948568	1.10321	1.1797	1.09749
NP_215073	Rv0559c	Rv0559c	hypothetical protein Rv0559c [Mycobacterium tuberculosis H37Rv]	0.710101	0.547433	0.540703	0.797478	0.809321	0.795538	0.778352	0.544456	0.554123
NP_215080	Rv0566c	Rv0566c	hypothetical protein Rv0566c [Mycobacterium tuberculosis H37Rv]	0.454074	0.548559	0.510677	1.02634	0.995148	1.00198	0.529412	0.583257	0.553373
NP_215091	Rv0577	TB27.3	hypothetical protein Rv0577 [Mycobacterium tuberculosis H37Rv]	0.91645	0.817464	0.830148	0.913029	0.914235	0.884527	0.861805	0.865197	0.783938
NP_215094	Rv0580c	Rv0580c	hypothetical protein Rv0580c [Mycobacterium tuberculosis H37Rv]	0.879035	0.887984	0.766083	0.956015	0.974536	0.965569	1.10266	1.01133	1.00423
NP_215097	Rv0583c	lpqN	lipoprotein LpqN [Mycobacterium tuberculosis H37Rv]	0.673486	0.661041	0.741085	1.07057	1.10248	1.16167	0.762468	0.724913	0.792185
NP_215127	Rv0613c	Rv0613c	hypothetical protein Rv0613c [Mycobacterium tuberculosis H37Rv]	1.28345	1.15299	1.15903	0.951705	0.929558	1.11622	1.16139	1.12494	1.18497
NP_215146	Rv0632c	echA3	enoyl-CoA hydratase EchA3 [Mycobacterium tuberculosis H37Rv]	1.47457	1.38599	1.42825	0.990114	0.964283	1.00468	1.24413	1.18257	1.22408
YP_177629	Rv0634A	Rv0634A	hypothetical protein Rv0634A [Mycobacterium tuberculosis H37Rv]	0.536442	0.521347	0.519087	0.943687	0.933819	0.896517	0.524825	0.507695	0.548793
YP_177630	Rv0634B	rpmG2	50S ribosomal protein L33 [Mycobacterium tuberculosis H37Rv]	0.4406	0.371021	0.319024	1.0664	1.10856	1.12512	0.523196	0.498914	0.497524
NP_215149	Rv0635	hadA	(3R)-hydroxyacyl-ACP dehydratase subunit HadA [Mycobacterium tuberculosis H37Rv]	1.44695	1.54604	1.63068	0.964952	1.00961	1.00775	1.34889	1.4945	1.5507
NP_215150	Rv0636	hadB	(3R)-hydroxyacyl-ACP dehydratase subunit HadB [Mycobacterium tuberculosis H37Rv]	0.624712	0.597446	0.619086	0.951664	0.964635	0.965963	0.62579	0.615893	0.629481
YP_177743	Rv0638	secE1	preprotein translocase SecE [Mycobacterium tuberculosis H37Rv]	1.16245	1.12828	1.17317	0.841737	0.599164	0.770343	1.02526	0.909038	0.930498
NP_215153	Rv0639	nusG	transcription termination/antitermination protein NusG [Mycobacterium tuberculosis H37Rv]	0.778135	0.793403	0.776793	1.09125	1.09776	1.08482	0.791132	0.776773	0.785308
NP_215154	Rv0640	rplK	50S ribosomal protein L11 [Mycobacterium tuberculosis H37Rv]	0.686046	0.66418	0.646469	0.90811	0.918031	0.907744	0.663292	0.649423	0.614983
NP_215155	Rv0641	rplA	50S ribosomal protein L1 [Mycobacterium tuberculosis H37Rv]	0.971314	0.965407	0.968679	1.032	1.0373	1.03238	0.92425	0.91071	0.928012
NP_215156	Rv0642c	mmaA4	hydroxymycolate synthase MmaA4 [Mycobacterium tuberculosis H37Rv]	0.987575	0.980028	1.00139	0.913015	0.943683	0.899726	0.89485	0.899487	0.886221
NP_215157	Rv0643c	mmaA3	methoxy mycolic acid synthase MmaA3 [Mycobacterium tuberculosis H37Rv]	1.01841	1.1765	0.899807	1.05908	1.28079	0.907922	0.940782	0.93924	0.853603
NP_215158	Rv0644c	mmaA2	cyclopropane mycolic acid synthase CmaA [Mycobacterium tuberculosis H37Rv]	1.23593	1.22941	1.27245	0.929551	0.904973	0.873808	1.13578	1.11963	1.08422
NP_215161	Rv0647c	Rv0647c	hypothetical protein Rv0647c [Mycobacterium tuberculosis H37Rv]	1.17757	1.14115	1.18038	1.48948	1.18062	1.28608	1.18895	1.10754	1.06917
NP_215165	Rv0651	rplJ	50S ribosomal protein L10 [Mycobacterium tuberculosis H37Rv]	0.542375	0.557659	0.555979	0.952517	0.964079	0.921577	0.518045	0.539852	0.538653
NP_215166	Rv0652	rplL	50S ribosomal protein L7/L12 [Mycobacterium tuberculosis H37Rv]	0.69358	0.69904	0.699892	1.00257	1.02666	1.02336	0.71647	0.713921	0.726111
NP_215169	Rv0655	mkl	ribonucleotide ABC transporter ATP-binding protein [Mycobacterium tuberculosis H37Rv]	1.1421	1.05441	1.12969	0.832321	0.798851	0.7915	1.01527	0.970455	0.980359
NP_215176	Rv0662c	VapB7	antitoxin VapB7 [Mycobacterium tuberculosis H37Rv]	0	0.984394	0.99262	0	1.18894	1.16967	0	1.35224	1.25252
NP_215181	Rv0667	rpoB	DNA-directed RNA polymerase subunit beta [Mycobacterium tuberculosis H37Rv]	1.20011	1.19496	1.2025	0.811549	0.804155	0.831692	1.0596	1.04019	1.05111
NP_215182	Rv0668	rpoC	DNA-directed RNA polymerase subunit beta' [Mycobacterium tuberculosis H37Rv]	2.59537	2.42353	2.51825	0.899126	0.901768	0.879613	2.25178	2.10462	2.17179
NP_215196	Rv0682	rpsL	30S ribosomal protein S12 [Mycobacterium tuberculosis H37Rv]	0.860996	0.847653	0.858872	0.953649	0.912039	0.94819	0.830571	0.797578	0.808766
NP_215197	Rv0683	rpsG	30S ribosomal protein S7 [Mycobacterium tuberculosis H37Rv]	0.449928	0.425666	0.435329	0.852862	0.84478	0.832553	0.43874	0.429839	0.433475
YP_177746	Rv0684	fusA1	elongation factor G [Mycobacterium tuberculosis H37Rv]	1.36954	1.34226	1.33356	0.923379	0.929266	0.936185	1.25603	1.20771	1.19498
NP_215199	Rv0685	tuf	elongation factor Tu [Mycobacterium tuberculosis H37Rv]	1.21154	1.21153	1.22969	0.951075	0.938727	0.940477	1.2543	1.24024	1.24976
NP_215214	Rv0700	rpsJ	30S ribosomal protein S10 [Mycobacterium tuberculosis H37Rv]	0.404092	0.437721	0.407494	0.885719	0.900449	0.890205	0.414978	0.47042	0.425354
NP_215215	Rv0701	rplC	50S ribosomal protein L3 [Mycobacterium tuberculosis H37Rv]	0.717128	0.793178	0.808305	0.91273	0.98987	0.993819	0.637251	0.68823	0.685793
NP_215216	Rv0702	rplD	50S ribosomal protein L4 [Mycobacterium tuberculosis H37Rv]	1.12451	1.11702	1.16348	1.13475	1.12015	1.08501	1.15272	1.1259	1.15317
NP_215217	Rv0703	rplW	50S ribosomal protein L23 [Mycobacterium tuberculosis H37Rv]	0.718706	0.749845	0.709719	0.940739	0.939208	0.922343	0.662758	0.695516	0.625197
NP_215218	Rv0704	rplB	50S ribosomal protein L2 [Mycobacterium tuberculosis H37Rv]	0.791819	0.804017	0.811201	1.01774	0.994324	1.00379	0.719272	0.727919	0.746973
NP_215219	Rv0705	rpsS	30S ribosomal protein S19 [Mycobacterium tuberculosis H37Rv]	0.506398	0.534084	0.497899	0.848209	0.908853	0.848862	0.490368	0.539293	0.513854
NP_215220	Rv0706	rplV	50S ribosomal protein L22 [Mycobacterium tuberculosis H37Rv]	1.20951	1.17093	1.14948	1.00489	1.0027	1.02274	1.13714	1.10479	1.07268
NP_215221	Rv0707	rpsC	30S ribosomal protein S3 [Mycobacterium tuberculosis H37Rv]	1.56707	1.54528	1.55963	1.02757	0.996948	1.01053	1.34861	1.31866	1.37998
NP_215222	Rv0708	rplP	50S ribosomal protein L16 [Mycobacterium tuberculosis H37Rv]	0.674067	0.678991	0.693923	0.948536	0.926555	0.91347	0.623396	0.617143	0.59307
NP_215223	Rv0709	rpmC	50S ribosomal protein L29 [Mycobacterium tuberculosis H37Rv]	0.406706	0.426284	0.426879	0.885347	0.882177	0.884428	0.445775	0.455402	0.47352
NP_215224	Rv0710	rpsQ	30S ribosomal protein S17 [Mycobacterium tuberculosis H37Rv]	0.493142	0.483063	0.508066	0.853461	0.890885	0.892055	0.516918	0.509133	0.517164
NP_215228	Rv0714	rplN	50S ribosomal protein L14 [Mycobacterium tuberculosis H37Rv]	0.65223	0.643589	0.645405	0.890397	0.92313	0.897893	0.618136	0.589868	0.603098
NP_215229	Rv0715	rplX	50S ribosomal protein L24 [Mycobacterium tuberculosis H37Rv]	0.464268	0.584663	0.511281	0.930338	0.947184	0.94413	0.483305	0.676019	0.52965
NP_215230	Rv0716	rplE	50S ribosomal protein L5 [Mycobacterium tuberculosis H37Rv]	0.54722	0.538321	0.540193	0.900425	0.891491	0.897202	0.530323	0.508151	0.506012
YP_177747	Rv0717	rpsN1	30S ribosomal protein S14 [Mycobacterium tuberculosis H37Rv]	0.632105	0.59394	0.58958	0.918722	0.892044	0.915565	0.617149	0.577476	0.582375
NP_215232	Rv0718	rpsH	30S ribosomal protein S8 [Mycobacterium tuberculosis H37Rv]	0.678315	0.620095	0.596305	0.964585	0.970696	0.963908	0.700357	0.629659	0.617817
NP_215233	Rv0719	rplF	50S ribosomal protein L6 [Mycobacterium tuberculosis H37Rv]	1.15933	1.11556	1.10991	1.04606	1.05206	1.0387	1.06484	1.0273	1.03384
NP_215234	Rv0720	rplR	50S ribosomal protein L18 [Mycobacterium tuberculosis H37Rv]	0.696998	0.612784	0.620005	0.962189	0.888236	0.890058	0.721108	0.61017	0.601024
NP_215235	Rv0721	rpsE	30S ribosomal protein S5 [Mycobacterium tuberculosis H37Rv]	1.34961	1.3108	1.41684	1.02974	1.02198	1.02781	1.22458	1.11862	1.17788
NP_215236	Rv0722	rpmD	50S ribosomal protein L30 [Mycobacterium tuberculosis H37Rv]	0.457996	0.387184	0.371516	0.921809	0.940386	0.944326	0.506796	0.445569	0.418038
NP_215237	Rv0723	rplO	50S ribosomal protein L15 [Mycobacterium tuberculosis H37Rv]	0.540521	0.508639	0.512492	0.944705	0.922184	0.936931	0.513496	0.530856	0.509644
NP_215244	Rv0730	Rv0730	GCN5-like N-acetyltransferase [Mycobacterium tuberculosis H37Rv]	1.52397	1.26627	1.48729	1.04751	1.16548	1.01361	1.74598	1.21187	1.76007
NP_215245	Rv0731c	Rv0731c	S-adenosylmethionine-dependent methyltransferase [Mycobacterium tuberculosis H37Rv]	1.14646	1.1616	1.2186	1.23691	1.1104	1.07476	1.14183	0.998775	1.2029
NP_215247	Rv0733	adk	adenylate kinase [Mycobacterium tuberculosis H37Rv]	0.558751	0.598459	0.575333	0.990407	0.962455	0.943551	0.591581	0.629951	0.642732
YP_177748	Rv0734	mapA	methionine aminopeptidase [Mycobacterium tuberculosis H37Rv]	1.2618	0.987491	1.22785	1.91217	1.2023	1.2649	1.36834	0.990317	1.16202
NP_215252	Rv0738	Rv0738	hypothetical protein Rv0738 [Mycobacterium tuberculosis H37Rv]	0.770742	0.748542	0.720612	0.948876	0.941674	0.924639	0.903999	0.907365	0.907402
NP_215267	Rv0753c	mmsA	methylmalonate-semialdehyde dehydrogenase [Mycobacterium tuberculosis H37Rv]	1.05126	1.0596	0.883534	0.939225	0.972633	0.928014	1.03697	0.984482	0.862858
NP_215271	Rv0757	phoP	two component system response transcriptional positive regulator PhoP [Mycobacterium tuberculosis H37Rv]	0.941844	0.802148	0.855737	0.92947	0.822834	0.958458	1.03772	0.864434	0.914571
YP_177754	Rv0761c	adhB	alcohol dehydrogenase B [Mycobacterium tuberculosis H37Rv]	1.77953	1.88507	1.5859	0.908196	0.947681	0.947047	1.8497	1.92594	1.67698
NP_215294	Rv0780	purC	phosphoribosylaminoimidazole-succinocarboxamide synthase [Mycobacterium tuberculosis H37Rv]	1.16591	1.48254	1.2589	1.09813	0.937713	0.957984	1.64036	1.36021	1.25412
YP_177755	Rv0787A	Rv0787A	hypothetical protein Rv0787A [Mycobacterium tuberculosis H37Rv]	0.569539	0.579939	0.704751	0.93634	1.12541	1.25288	0.749876	0.729755	0.877263
NP_215313	Rv0798c	cfp29	hypothetical protein Rv0798c [Mycobacterium tuberculosis H37Rv]	1.53558	1.57003	1.52388	1.16227	1.15406	1.13533	1.51007	1.54121	1.53994
NP_215316	Rv0801	Rv0801	hypothetical protein Rv0801 [Mycobacterium tuberculosis H37Rv]	0.486978	0.483733	0.451612	1.06852	1.06417	1.0562	0.635065	0.608947	0.596425
NP_215325	Rv0810c	Rv0810c	hypothetical protein Rv0810c [Mycobacterium tuberculosis H37Rv]	0.488252	0.472585	0.524309	0.978774	0.976998	0.986725	0.569884	0.517053	0.564622
YP_177930	Rv0814c; Rv3118	sseC2/C1	hypothetical protein Rv3118 [Mycobacterium tuberculosis H37Rv]	0.669432	0.57693	0.560776	1.1333	1.09477	1.1745	0.711699	0.616457	0.638683
NP_217633	Rv0815c	cysA2	thiosulfate sulfurtransferase [Mycobacterium tuberculosis H37Rv]	1.28844	1.28823	1.28487	0.797693	0.793526	0.791807	1.29252	1.2478	1.26392
YP_177758	Rv0824c	desA1	acyl-ACP desaturase DesA [Mycobacterium tuberculosis H37Rv]	1.05685	1.05872	1.09791	1.25437	1.1584	1.19367	0.743253	0.699205	0.742529
NP_215340	Rv0825c	Rv0825c	hypothetical protein Rv0825c [Mycobacterium tuberculosis H37Rv]	0.74877	0.957174	0.931284	0.972781	1.09673	1.07713	0.777798	1.025	0.999287
YP_004837056	Rv0831c	Rv0831c	hypothetical protein Rv2237A [Mycobacterium tuberculosis H37Rv]	0.680703	0.605307	0.495672	1.09744	1.2105	1.06775	0.830332	0.754847	0.665616
NP_215346	Rv0831c	Rv0831c	hypothetical protein Rv0831c [Mycobacterium tuberculosis H37Rv]	1.61573	1.56451	1.55184	1.20774	1.15169	1.17173	1.51707	1.40491	1.42284
NP_215359	Rv0844c	narL	nitrate/nitrite response transcriptional regulator NarL [Mycobacterium tuberculosis H37Rv]	0.682124	0.70822	0.698442	0.890042	0.866026	0.886472	0.67737	0.789677	0.734078
NP_215369	Rv0854	Rv0854	hypothetical protein Rv0854 [Mycobacterium tuberculosis H37Rv]	0.73053	0.731439	0.77649	0.990189	1.00097	1.00422	0.933374	0.900741	0.926617
NP_215374	Rv0859	fadA	acyltransferase [Mycobacterium tuberculosis H37Rv]	1.56197	1.59391	1.69336	0.950755	0.944519	0.894379	1.43158	1.4638	1.48015
NP_215375	Rv0860	fadB	fatty oxidation protein FadB [Mycobacterium tuberculosis H37Rv]	2.04409	2.33035	1.99626	1.03291	1.00508	1.00369	1.92798	1.92584	1.78246
NP_215378	Rv0863	Rv0863	hypothetical protein Rv0863 [Mycobacterium tuberculosis H37Rv]	0.586366	0.413999	0.390205	0.648978	0.485644	0.528492	0.595326	0.408154	0.385561
NP_215386	Rv0871	cspB	cold shock-like protein CspB [Mycobacterium tuberculosis H37Rv]	0.619758	0.603602	0.60786	0.88256	0.873881	0.874607	0.617411	0.610122	0.623288
NP_215388	Rv0873	fadE10	acyl-CoA dehydrogenase FadE10 [Mycobacterium tuberculosis H37Rv]	1.53725	1.67451	1.63236	1.0028	0.956593	0.674991	1.48051	1.59157	1.21819
NP_215399	Rv0884c	serC	phosphoserine aminotransferase [Mycobacterium tuberculosis H37Rv]	1.23193	1.23576	1.22589	1.10577	1.26393	1.18029	1.19728	1.22064	1.20321
NP_215411	Rv0896	gltA2	citrate synthase 1 [Mycobacterium tuberculosis H37Rv]	1.05623	1.031	1.0325	0.977989	0.991334	0.994603	0.903542	0.895863	0.900623
NP_215415	Rv0900	arfB	membrane protein [Mycobacterium tuberculosis H37Rv]	0.553631	1.81402	0.954241	0	0	1.00653	0.711674	0	0.794089
NP_215418	Rv0903c	prrA	two component transcriptional regulator PrrA [Mycobacterium tuberculosis H37Rv]	0.652356	0.590755	0.63487	0.87705	0.495044	0.87074	0.605786	0.494993	0.629432
NP_215420	Rv0905	echA6	enoyl-CoA hydratase EchA6 [Mycobacterium tuberculosis H37Rv]	1.32934	1.33312	1.33123	0.995416	1.00771	1.0063	1.20964	1.20089	1.17078
NP_215440	Rv0925c	Rv0925c	hypothetical protein Rv0925c [Mycobacterium tuberculosis H37Rv]	1.25132	1.19595	1.1666	0.864708	1.00057	0.949638	1.11553	1.02849	0.988722
NP_215442	Rv0927c	Rv0927c	oxidoreductase [Mycobacterium tuberculosis H37Rv]	1.2338	1.2992	1.21933	1.34047	1.29868	1.18298	1.0288	1.06983	0.994918
NP_215446	Rv0931c	pknD	serine/threonine-protein kinase PknD [Mycobacterium tuberculosis H37Rv]	1.2449	1.24799	1.22983	1.27402	1.22419	1.20238	1.41345	1.40246	1.4722
YP_177770	Rv0934	pstS1	phosphate ABC transporter substrate-binding lipoprotein PstS [Mycobacterium tuberculosis H37Rv]	1.01109	1.03128	0.987921	1.37937	1.33021	1.36495	1.13741	1.07677	1.10549
NP_215461	Rv0946c	pgi	glucose-6-phosphate isomerase [Mycobacterium tuberculosis H37Rv]	1.18634	1.21709	1.28692	1.25838	1.18274	1.28556	1.23838	1.14011	1.30816
NP_215466	Rv0951	sucC	succinyl-CoA ligase subunit beta [Mycobacterium tuberculosis H37Rv]	0.962306	0.952329	0.97039	0.968507	0.952972	0.974819	0.96044	0.928012	0.923516
NP_215467	Rv0952	sucD	succinyl-CoA ligase subunit alpha [Mycobacterium tuberculosis H37Rv]	1.00606	1.02447	0.998979	0.994982	0.967715	0.990096	1.00969	0.997516	0.982122
NP_215487	Rv0972c	fadE12	acyl-CoA dehydrogenase FadE12 [Mycobacterium tuberculosis H37Rv]	1.3805	1.3194	1.25501	2.0882	1.88352	2.03612	1.33689	1.33105	1.40371
YP_177635	Rv0979A	rpmF	50S ribosomal protein L32 [Mycobacterium tuberculosis H37Rv]	0.280116	0.31936	0.313972	0.428694	0.502964	0.48614	0.24067	0.247923	0.234761
NP_215499	Rv0984	moaB2	pterin-4-alpha-carbinolamine dehydratase [Mycobacterium tuberculosis H37Rv]	1.03811	1.1665	0.920917	1.16275	1.19215	1.12701	1.07635	1.04594	1.0556
NP_215501	Rv0986	Rv0986	adhesion component ABC transporter ATP-binding protein [Mycobacterium tuberculosis H37Rv]	0.807444	0.650684	0.537098	0.855191	0.874406	0.92692	0.781216	0.778921	0.543036
NP_215506	Rv0991c	Rv0991c	hypothetical protein Rv0991c [Mycobacterium tuberculosis H37Rv]	0.67595	0.673975	0.679075	1.2281	1.08585	1.1645	0.903567	0.863179	0.873505
NP_215508	Rv0993	galU	UTP--glucose-1-phosphate uridylyltransferase [Mycobacterium tuberculosis H37Rv]	0.708354	0.675481	0.694366	0.618167	0.444744	0.565836	0.659105	0.53429	0.582608
NP_215511	Rv0996	Rv0996	transmembrane protein [Mycobacterium tuberculosis H37Rv]	0.479861	0.484085	0.431253	0.875837	0.930811	0.866214	0.522965	0.555205	0.52021
NP_215523	Rv1007c	metS	methionine--tRNA ligase [Mycobacterium tuberculosis H37Rv]	1.06804	0.992003	1.0733	1.24975	1.21067	1.35198	0.983825	0.9235	1.01838
NP_215531	Rv1015c	rplY	50S ribosomal protein L25 [Mycobacterium tuberculosis H37Rv]	1.23377	1.27234	1.18491	1.06474	1.02768	1.01325	1.38033	1.29331	1.33556
NP_215533	Rv1017c	prsA	ribose-phosphate pyrophosphokinase [Mycobacterium tuberculosis H37Rv]	0.891734	0.886979	0.883282	0.967024	0.954492	0.961639	0.843628	0.798844	0.798808
NP_215537	Rv1021	Rv1021	nucleoside triphosphate pyrophosphohydrolase [Mycobacterium tuberculosis H37Rv]	0.924267	0.982693	0.984949	1.1026	0.99448	1.03629	0.960571	1.00114	1.01725
NP_215539	Rv1023	eno	enolase [Mycobacterium tuberculosis H37Rv]	1.01145	1.00152	1.0377	0.981777	0.979607	0.980104	1.03963	1.01301	1.04253
NP_215554	Rv1038c	esxJ	ESAT-6 like protein EsxJ [Mycobacterium tuberculosis H37Rv]	0.38227	0.303377	0.209879	0.58744	0.590767	0.772965	0.239131	0.42962	0.421359
NP_215576	Rv1060	Rv1060	hypothetical protein Rv1060 [Mycobacterium tuberculosis H37Rv]	0.69517	0.672006	0.674254	1.48361	1.55533	1.55826	0.838989	0.795937	0.837043
NP_215586	Rv1070c	echA8	enoyl-CoA hydratase EchA8 [Mycobacterium tuberculosis H37Rv]	1.19156	1.18349	1.28925	1.02206	0.98186	0.994842	1.19545	1.19705	1.20538
NP_215590	Rv1074c	fadA3	beta-ketoacyl CoA thiolase FadA [Mycobacterium tuberculosis H37Rv]	1.02497	1.03324	1.08963	0.868585	0.936221	0.883659	1.0157	0.972164	1.02665
NP_215594	Rv1078	pra	hypothetical protein Rv1078 [Mycobacterium tuberculosis H37Rv]	2.78345	2.50644	2.63098	1.15135	1.11747	1.11533	2.53764	2.27158	2.33083
NP_215596	Rv1080c	greA	transcription elongation factor GreA [Mycobacterium tuberculosis H37Rv]	0.687848	0.705112	0.637133	0.884603	0.869971	0.790763	0.73871	0.750692	0.667933
YP_177787	Rv1093	glyA1	serine hydroxymethyltransferase [Mycobacterium tuberculosis H37Rv]	1.28764	1.30462	1.31519	1.16067	1.20033	1.22609	1.18886	1.21539	1.20571
NP_215610	Rv1094	desA2	acyl-ACP desaturase DesA [Mycobacterium tuberculosis H37Rv]	1.63606	1.58379	1.64045	1.14811	1.33967	1.79376	1.10789	1.19921	1.45468
NP_215614	Rv1098c	fum	fumarate hydratase [Mycobacterium tuberculosis H37Rv]	0.760064	0.746352	0.749562	0.853365	0.834953	0.842459	0.726987	0.707723	0.724313
NP_215617	Rv1101c	Rv1101c	hypothetical protein Rv1101c [Mycobacterium tuberculosis H37Rv]	1.5142	2.1365	2.03295	1.07854	1.16526	1.20329	1.3355	2.15847	1.96443
NP_215622	Rv1106c	Rv1106c	3 beta-hydroxysteroid dehydrogenase/delta 5--_4-isomerase [Mycobacterium tuberculosis H37Rv]	1.24863	1.24433	1.25462	1.06947	1.0826	1.15413	1.22173	1.21932	1.34706
NP_215623	Rv1107c	xseB	exodeoxyribonuclease VII small subunit [Mycobacterium tuberculosis H37Rv]	0.552062	0.560098	0.651288	0.806009	1.013	1.07119	0.609183	0.608235	0.658379
NP_215625	Rv1109c	Rv1109c	hypothetical protein Rv1109c [Mycobacterium tuberculosis H37Rv]	0.752202	0.749363	0.759953	0.914152	0.973275	0.928052	0.751508	0.699968	0.775336
NP_215642	Rv1126c	Rv1126c	hypothetical protein Rv1126c [Mycobacterium tuberculosis H37Rv]	0.650858	0.738768	0.800442	1.2138	1.28561	1.41357	0.701018	0.728013	0.866417
NP_215645	Rv1129c	Rv1129c	transcriptional regulator [Mycobacterium tuberculosis H37Rv]	0.810984	0.720106	0.697276	0.933718	0.909494	0.925696	0.872358	0.774303	0.766259
NP_215649	Rv1133c	metE	5-methyltetrahydropteroyltriglutamate--homocysteine methyltransferase [Mycobacterium tuberculosis H37Rv]	1.21165	1.20571	1.18582	0.986427	0.989111	0.99834	1.12389	1.09841	1.08026
NP_215660	Rv1144	Rv1144	oxidoreductase [Mycobacterium tuberculosis H37Rv]	0.991406	1.04771	1.02465	1.05956	0.986995	0.950421	0.951407	1.00737	0.963997
NP_215672	Rv1156	Rv1156	hypothetical protein Rv1156 [Mycobacterium tuberculosis H37Rv]	0.454867	0.429696	0.471903	0.979744	0.993973	0.980881	0.412322	0.393758	0.419462
NP_215693	Rv1177	fdxC	ferredoxin FdxC [Mycobacterium tuberculosis H37Rv]	0.494937	0.596542	0.577955	1.12892	1.18647	1.15136	0.494457	0.640826	0.576652
NP_215708	Rv1192	Rv1192	hypothetical protein Rv1192 [Mycobacterium tuberculosis H37Rv]	1.32092	1.26136	1.05244	1.04187	1.12704	0.990615	0.9319	1.0033	0.99329
NP_215717	Rv1201c	dapD	2,3,4,5-tetrahydropyridine-2,6-dicarboxylate N-succinyltransferase [Mycobacterium tuberculosis H37Rv]	1.33211	1.3049	1.33343	1.12589	1.0668	1.05456	1.32953	1.29163	1.28432
NP_215727	Rv1211	Rv1211	hypothetical protein Rv1211 [Mycobacterium tuberculosis H37Rv]	0.289058	0.28475	0.278516	1.00032	0.997977	0.99422	0.459561	0.448566	0.44699
NP_215736	Rv1220c	Rv1220c	methyltransferase [Mycobacterium tuberculosis H37Rv]	1.32257	1.30849	1.1441	1.54942	1.55341	1.16263	1.33618	1.27624	1.11507
NP_215739	Rv1223	htrA	serine protease HtrA [Mycobacterium tuberculosis H37Rv]	0.970315	0.935592	0.916743	1.12286	1.28145	0.995858	1.04183	1.01832	0.956559
NP_215756	Rv1240	mdh	malate dehydrogenase [Mycobacterium tuberculosis H37Rv]	0.784032	0.8488	0.840179	0.948368	0.978847	0.958582	0.800017	0.825616	0.814803
NP_215761	Rv1245c	Rv1245c	short-chain type dehydrogenase/reductase [Mycobacterium tuberculosis H37Rv]	1.23169	1.19135	1.17235	1.12383	1.02444	1.04779	1.19477	1.13099	1.15248
NP_215764	Rv1248c	Rv1248c	multifunctional 2-oxoglutarate dehydrogenase E1 component /2-oxoglutarate dehydrogenase dihydrolipoyllysine-residue succinyltransferase [Mycobacterium tuberculosis H37Rv]	1.53675	1.66449	1.60553	0.926279	0.835269	0.90521	1.47475	1.49742	1.46091
NP_215781	Rv1265	Rv1265	hypothetical protein Rv1265 [Mycobacterium tuberculosis H37Rv]	1.20098	0.975871	1.22257	1.11536	1.0983	1.04917	1.53507	1.42625	1.51263
NP_215782	Rv1266c	pknH	serine/threonine-protein kinase PknH [Mycobacterium tuberculosis H37Rv]	0.79605	0.818834	0.793572	0.980322	1.05278	0.931661	0.96984	0.948892	0.967619
NP_215783	Rv1267c	embR	transcriptional regulator EmbR [Mycobacterium tuberculosis H37Rv]	1.10921	1.09599	1.0677	0.887023	0.880638	0.880938	1.09081	1.00439	0.98378
NP_215786	Rv1270c	lprA	lipoprotein LprA [Mycobacterium tuberculosis H37Rv]	0.865214	0.85366	0.836931	1.54248	1.19481	1.17241	1.346	1.14253	1.09539
NP_215810	Rv1294	thrA	homoserine dehydrogenase [Mycobacterium tuberculosis H37Rv]	1.86769	1.78701	2.06346	1.26038	1.21682	1.27752	1.87285	1.64633	1.93354
NP_215811	Rv1295	thrC	threonine synthase [Mycobacterium tuberculosis H37Rv]	1.85356	1.2571	1.75396	1.06425	0.987426	1.04106	1.4406	1.03771	1.35167
NP_215813	Rv1297	rho	transcription termination factor Rho [Mycobacterium tuberculosis H37Rv]	0.984027	1.00089	0.989014	0.905691	0.928402	0.927086	0.953353	0.946055	0.962328
NP_215814	Rv1298	rpmE	50S ribosomal protein L31 [Mycobacterium tuberculosis H37Rv]	0.453843	0.627385	0.612354	0.941641	0.989695	0.969151	0.494585	0.643806	0.634716
NP_215822	Rv1306	atpF	ATP synthase subunit B [Mycobacterium tuberculosis H37Rv]	1.09676	1.02978	1.07782	1.10727	1.08967	1.08095	1.17012	1.09186	1.12082
NP_215823	Rv1307	atpH	ATP synthase subunit b/delta [Mycobacterium tuberculosis H37Rv]	1.2531	1.32834	1.3572	1.12311	1.14662	1.12378	1.29288	1.32653	1.34132
NP_215824	Rv1308	atpA	ATP synthase subunit alpha [Mycobacterium tuberculosis H37Rv]	2.80115	2.669	2.63845	1.0587	1.02979	1.01897	2.56707	2.47627	2.47062
NP_215825	Rv1309	atpG	ATP synthase subunit gamma [Mycobacterium tuberculosis H37Rv]	1.13447	1.12173	1.10151	1.16658	1.18849	1.21059	1.09133	1.11045	1.09633
NP_215826	Rv1310	atpD	ATP synthase subunit beta [Mycobacterium tuberculosis H37Rv]	1.11603	1.11827	1.11647	1.05121	1.04397	1.03544	1.12685	1.10139	1.10168
NP_215827	Rv1311	atpC	ATP synthase subunit epsilon [Mycobacterium tuberculosis H37Rv]	1.23408	1.39072	1.314	1.12541	1.16596	1.19807	1.17826	1.44718	1.38028
NP_215830	Rv1314c	Rv1314c	cob(I)yrinic acid a,c-diamide adenosyltransferase [Mycobacterium tuberculosis H37Rv]	0.858894	0.893728	0.848375	0.995747	1.06759	1.10025	0.810993	0.862583	0.840785
NP_215839	Rv1323	fadA4	acetyl-CoA acetyltransferase [Mycobacterium tuberculosis H37Rv]	1.17581	1.19677	1.21558	0.807154	0.731296	0.725224	0.885805	0.880809	0.859718
NP_215840	Rv1324	Rv1324	thioredoxin [Mycobacterium tuberculosis H37Rv]	0.908775	0.927912	0.955468	1.12612	1.10176	1.12591	0.932452	0.946192	0.872693
NP_215844	Rv1328	glgP	glycogen phosphorylase [Mycobacterium tuberculosis H37Rv]	1.42599	1.23526	1.35537	1.13705	1.03912	1.07418	1.27375	1.09625	1.22595
NP_215850	Rv1334	mec	CysO-cysteine peptidase [Mycobacterium tuberculosis H37Rv]	0.501772	0.431071	0.485787	0.988316	1.02827	0.988201	0.668416	0.544632	0.522095
NP_215851	Rv1335	cysO	sulfur carrier protein CysO [Mycobacterium tuberculosis H37Rv]	0.337288	0.273367	0.39687	0.855601	0.761177	0.893259	0.326386	0.216414	0.449826
NP_215856	Rv1340	rphA	ribonuclease PH [Mycobacterium tuberculosis H37Rv]	1.68382	1.72472	1.98662	0.951044	0.962889	0.805003	1.16678	1.24403	1.2756
NP_215883	Rv1367c	Rv1367c	hypothetical protein Rv1367c [Mycobacterium tuberculosis H37Rv]	1.22236	0.984206	1.42257	1.02345	0.860017	1.26132	1.11396	0.811213	1.13328
WP_003407240	Rv1388	mihF	MULTISPECIES: hypothetical protein [Mycobacterium]	0.419854	0.418372	0.422478	0.805894	0.806448	0.802574	0.429849	0.422669	0.431531
NP_215906	Rv1390	rpoZ	DNA-directed RNA polymerase subunit omega [Mycobacterium tuberculosis H37Rv]	0.73169	0.728244	0.66454	0.861134	0.892587	0.830541	0.722803	0.696159	0.58144
NP_215908	Rv1392	metK	S-adenosylmethionine synthetase [Mycobacterium tuberculosis H37Rv]	1.35659	1.32028	1.34585	0.926425	0.99403	0.938593	1.20121	1.16902	1.10004
NP_215913	Rv1397c	vapC10	ribonuclease VapC10 [Mycobacterium tuberculosis H37Rv]	0.665114	0.666481	0.655929	0.938408	0.96126	0.874358	0.603124	0.579589	0.598803
NP_215914	Rv1398c	vapB10	antitoxin VapB10 [Mycobacterium tuberculosis H37Rv]	0.646517	0.611769	0.669498	0.927086	0.974292	0.917524	0.658499	0.666863	0.630331
NP_215920	Rv1404	Rv1404	transcriptional regulator [Mycobacterium tuberculosis H37Rv]	0.57526	0.565577	0.613143	0.948639	0.953007	0.959998	0.602293	0.67352	0.672264
NP_215925	Rv1409	ribG	bifunctional riboflavin biosynthesis diaminohydroxyphosphoribosylaminopyrimidine deaminase/5-amino-6-(5-phosphoribosylamino) uracil reductase [Mycobacterium tuberculosis H37Rv]	1.59332	1.55329	1.55029	1.96898	2.01648	2.15452	1.58316	1.58681	1.59021
NP_215927	Rv1411c	lprG	lipoprotein LprG [Mycobacterium tuberculosis H37Rv]	0.969927	0.99815	0.988823	1.17073	1.22264	1.16564	1.14307	1.16594	1.16813
NP_215932	Rv1416	ribH	6,7-dimethyl-8-ribityllumazine synthase [Mycobacterium tuberculosis H37Rv]	0.914529	0.892724	0.872118	1.03299	1.03602	0.972498	0.819852	0.849788	0.78784
NP_215939	Rv1423	whiA	transcriptional regulator WhiA [Mycobacterium tuberculosis H37Rv]	1.34223	1.26657	1.25365	0.944339	0.885733	1.08537	1.10744	1.06383	1.15515
NP_215952	Rv1436	gap	glyceraldehyde 3-phosphate dehydrogenase [Mycobacterium tuberculosis H37Rv]	0.990341	0.973019	0.968103	1.02538	1.0084	1.01415	1.03139	1.0063	1.01533
NP_215953	Rv1437	pgk	phosphoglycerate kinase [Mycobacterium tuberculosis H37Rv]	1.05167	0.986999	1.03582	1.06366	1.03167	1.07699	1.05741	0.9549	1.02461
NP_215954	Rv1438	tpi	triosephosphate isomerase [Mycobacterium tuberculosis H37Rv]	0.989094	1.07379	0.968152	0.95961	0.989179	0.997922	1.03914	1.00611	1.01911
NP_215959	Rv1443c	Rv1443c	hypothetical protein Rv1443c [Mycobacterium tuberculosis H37Rv]	0.730918	0.70346	0.609848	0.86627	0.789976	0.873845	0.688169	0.678205	0.670598
NP_215960	Rv1444c	Rv1444c	hypothetical protein Rv1444c [Mycobacterium tuberculosis H37Rv]	0.428119	0.429315	0.442998	0.73705	0.722417	0.755156	0.3732	0.36015	0.38518
NP_215964	Rv1448c	tal	transaldolase [Mycobacterium tuberculosis H37Rv]	1.34344	1.29135	1.40833	0.946333	0.984289	0.991404	1.34049	1.23305	1.29021
NP_215979	Rv1463	Rv1463	ABC transporter ATP-binding protein [Mycobacterium tuberculosis H37Rv]	0.642645	1.01665	0.958888	1.01201	1.04408	1.03728	0.711454	1.08693	1.0919
NP_215982	Rv1466	Rv1466	hypothetical protein Rv1466 [Mycobacterium tuberculosis H37Rv]	0.726292	0.851375	0.76111	1.03861	1.09638	1.06194	0.881321	0.953612	0.940117
YP_177815	Rv1471	trxB1	thioredoxin [Mycobacterium tuberculosis H37Rv]	0.58468	0.557057	0.552358	0.992062	1.01016	0.989274	0.556588	0.530402	0.540398
NP_215991	Rv1475c	acn	iron-regulated aconitate hydratase [Mycobacterium tuberculosis H37Rv]	1.11906	1.0887	1.16259	0.821517	0.823058	0.860225	0.932143	0.926702	1.04037
NP_215992	Rv1476	Rv1476	membrane protein [Mycobacterium tuberculosis H37Rv]	0.907626	0.981934	0.926997	0.913703	1.00921	1.02066	0.917313	0.817592	1.10428
YP_177816	Rv1479	moxR1	transcriptional regulator MoxR1 [Mycobacterium tuberculosis H37Rv]	1.15872	1.1434	1.14568	1.12116	1.11142	1.12344	1.1859	1.18729	1.14684
NP_215996	Rv1480	Rv1480	hypothetical protein Rv1480 [Mycobacterium tuberculosis H37Rv]	1.14271	1.15597	1.27553	1.14716	1.12589	1.24971	1.13774	1.14553	1.19195
NP_215999	Rv1483	fabG1	3-oxoacyl-ACP reductase FabG [Mycobacterium tuberculosis H37Rv]	1.18902	0.891085	0.817539	1.07892	1.14255	1.06244	1.06061	0.899015	0.857651
NP_216000	Rv1484	inhA	NADH-dependent enoyl-[ACP] reductase [Mycobacterium tuberculosis H37Rv]	0.729892	0.776578	0.763142	0.98419	0.972715	0.964558	0.697702	0.702576	0.709339
NP_216004	Rv1488	Rv1488	hypothetical protein Rv1488 [Mycobacterium tuberculosis H37Rv]	1.50562	1.58152	1.5383	1.08041	1.11798	1.06972	1.84566	1.75341	1.72917
YP_177645	Rv1489	Rv1489	hypothetical protein Rv1489 [Mycobacterium tuberculosis H37Rv]	1.2066	1.21678	1.23061	0.882785	0.795643	0.829401	1.17789	1.19685	1.17844
NP_216011	Rv1495	mazF4	mRNA interferase MazF4 [Mycobacterium tuberculosis H37Rv]	1.23506	1.27463	1.2994	1.96404	1.83054	1.73169	1.15375	1.18067	1.10784
YP_177647	Rv1498A	Rv1498A	hypothetical protein Rv1498A [Mycobacterium tuberculosis H37Rv]	1.01355	1.03964	1.0152	1.21581	1.06404	1.13065	0.976461	0.963952	0.925056
NP_216029	Rv1513	Rv1513	hypothetical protein Rv1513 [Mycobacterium tuberculosis H37Rv]	0.711199	0.723335	0.71304	1.06265	1.15323	1.09988	0.728784	0.68859	0.706629
NP_216059	Rv1543	Rv1543	oxidoreductase [Mycobacterium tuberculosis H37Rv]	0.902988	0.915615	0.940613	1.09206	1.04862	1.06567	0.89601	0.940419	0.95319
NP_216060	Rv1544	Rv1544	ketoacyl reductase [Mycobacterium tuberculosis H37Rv]	1.58394	1.58372	1.56445	1.24473	1.20561	1.24679	1.57276	1.48008	1.44794
NP_216072	Rv1556	Rv1556	HTH-type transcriptional regulator [Mycobacterium tuberculosis H37Rv]	0.662042	0.596818	0.643827	0.910057	0.946391	0.968864	0.763286	0.664023	0.717626
NP_216074	Rv1558	Rv1558	hypothetical protein Rv1558 [Mycobacterium tuberculosis H37Rv]	0.742153	0.899995	0.735767	1.07218	1.08962	1.04715	0.824584	0.904587	0.76888
NP_216105	Rv1589	bioB	biotin synthetase [Mycobacterium tuberculosis H37Rv]	0.960697	0.784552	0.825531	0.982514	0.806743	0.872868	0.893862	0.711189	0.747273
NP_216108	Rv1592c	Rv1592c	hypothetical protein Rv1592c [Mycobacterium tuberculosis H37Rv]	1.4517	1.43503	1.53059	1.30071	1.28366	1.30789	1.66998	1.67116	1.6942
NP_216109	Rv1593c	Rv1593c	hypothetical protein Rv1593c [Mycobacterium tuberculosis H37Rv]	1.13286	1.17207	1.11157	1.00087	0.993136	1.12338	1.03992	0.956282	1.0453
NP_216112	Rv1596	nadC	nicotinate-nucleotide pyrophosphatase [Mycobacterium tuberculosis H37Rv]	1.08261	1.06821	1.0311	1.1256	1.0618	1.08974	1.02317	0.936937	0.907437
NP_216114	Rv1598c	Rv1598c	hypothetical protein Rv1598c [Mycobacterium tuberculosis H37Rv]	0.760119	0.997209	0.892138	1.04564	1.00075	1.05023	0.885198	1.05633	1.02942
NP_216124	Rv1608c	bcpB	peroxiredoxin [Mycobacterium tuberculosis H37Rv]	0.781213	0.82957	0.807371	0.938905	0.971025	0.919475	0.862096	0.898754	0.872729
NP_216127	Rv1611	trpC	indole-3-glycerol phosphate synthase [Mycobacterium tuberculosis H37Rv]	0.831156	0.914256	0.920399	0.923928	0.939235	0.927347	0.727079	0.873498	0.857595
NP_216129	Rv1613	trpA	tryptophan synthase subunit alpha [Mycobacterium tuberculosis H37Rv]	0.94441	0.87717	0.883707	0.991396	0.952374	1.20598	0.892781	0.947053	0.880929
NP_216133	Rv1617	pykA	pyruvate kinase [Mycobacterium tuberculosis H37Rv]	1.665	1.86014	1.73975	1.01285	1.06366	1.01357	1.65113	1.82251	1.73524
NP_216142	Rv1626	Rv1626	two-component system transcriptional regulator [Mycobacterium tuberculosis H37Rv]	0.740157	0.79701	0.753328	1.02021	1.02548	1.03269	0.782556	0.810114	0.793962
NP_216146	Rv1630	rpsA	30S ribosomal protein S1 [Mycobacterium tuberculosis H37Rv]	0.968432	0.947384	0.967994	0.954786	0.953027	0.963199	0.967943	0.939146	0.952276
NP_216152	Rv1636	TB15.3	iron-regulated universal stress protein [Mycobacterium tuberculosis H37Rv]	0.681636	0.686504	0.693567	1.03466	1.03049	1.0385	0.821993	0.813133	0.83463
NP_216153	Rv1637c	Rv1637c	hypothetical protein Rv1637c [Mycobacterium tuberculosis H37Rv]	0.761903	0.975991	0.730946	1.00553	0.94038	0.818023	0.979295	1.03986	0.767914
NP_216154	Rv1638	uvrA	excinuclease ABC subunit UvrA [Mycobacterium tuberculosis H37Rv]	1.33916	1.20667	1.31678	1.03762	0.983986	1.08818	1.17934	0.869957	1.13979
NP_216158	Rv1642	rpmI	50S ribosomal protein L35 [Mycobacterium tuberculosis H37Rv]	0.285706	0.4	0.346906	0.817404	0.957627	0.811215	0.390782	0.515265	0.453954
NP_216159	Rv1643	rplT	50S ribosomal protein L20 [Mycobacterium tuberculosis H37Rv]	0.559347	0.554769	0.576867	0.842259	0.890262	0.86074	0.542751	0.567799	0.545221
NP_216163	Rv1647	Rv1647	adenylate cyclase [Mycobacterium tuberculosis H37Rv]	1.05744	1.08839	1.46744	0.868099	1.08394	1.24801	1.01893	1.06262	1.39042
NP_216165	Rv1649	pheS	phenylalanine--tRNA ligase subunit alpha [Mycobacterium tuberculosis H37Rv]	1.17026	0.929549	0.95807	1.08575	0.965403	0.929069	1.16054	0.87198	0.89659
NP_216166	Rv1650	pheT	phenylalanine--tRNA ligase subunit beta [Mycobacterium tuberculosis H37Rv]	1.39625	2.22259	1.36269	0.958032	0.837807	1.30769	1.13759	1.64074	1.41293
NP_216174	Rv1658	argG	argininosuccinate synthase [Mycobacterium tuberculosis H37Rv]	1.34581	1.52418	1.43233	0.993916	1.00682	0.96609	1.30962	1.53598	1.34257
NP_216199	Rv1683	Rv1683	bifunctional long-chain acyl-CoA synthase/lipase [Mycobacterium tuberculosis H37Rv]	0	3.28205	2.88672	0	1.08992	0.88117	0	2.83644	2.51204
NP_216200	Rv1684	Rv1684	hypothetical protein Rv1684 [Mycobacterium tuberculosis H37Rv]	0.400805	0.36693	0.394064	1.02485	1.02475	1.03262	0.53169	0.521177	0.518481
NP_216205	Rv1689	tyrS	tyrosine--tRNA ligase [Mycobacterium tuberculosis H37Rv]	0.954292	1.25561	1.01232	0.986057	0.941589	0.9472	0.978688	1.25316	1.06521
NP_216214	Rv1698	mctB	copper transporter MctB [Mycobacterium tuberculosis H37Rv]	1.00437	1.09448	1.08047	0.863312	0.840678	0.793109	0.884022	0.933008	0.929037
NP_216219	Rv1703c	Rv1703c	methyltransferase [Mycobacterium tuberculosis H37Rv]	0.768709	0.932909	0.919267	0.954597	0.972507	0.960934	0.828238	0.847952	0.899174
NP_216224	Rv1708	Rv1708	initiation inhibitor protein [Mycobacterium tuberculosis H37Rv]	0.859566	0.890735	0.828819	1.01987	1.06274	1.0224	0.784435	0.793761	0.793825
NP_214748	Rv1731	gabD2	succinate-semialdehyde dehydrogenase [Mycobacterium tuberculosis H37Rv]	1.03852	0.900892	0.808952	0.942668	0.937786	0.963541	1.10133	1.06476	1.02208
NP_216267	Rv1751	Rv1751	oxidoreductase [Mycobacterium tuberculosis H37Rv]	1.57526	1.52325	1.66945	1.06176	1.06163	1.006	1.47177	1.46831	1.55656
NP_216277	Rv1761c	Rv1761c	hypothetical protein Rv1761c [Mycobacterium tuberculosis H37Rv]	1.07276	1.12038	1.06868	0.9755	1.09205	1.03241	0.972174	1.07258	1.05496
NP_216286	Rv1770	Rv1770	hypothetical protein Rv1770 [Mycobacterium tuberculosis H37Rv]	1.725	1.72888	1.78545	1.91179	2.01562	1.88828	1.76171	1.69792	1.62539
NP_216287	Rv1771	Rv1771	L-gulono-1,4-lactone dehydrogenase [Mycobacterium tuberculosis H37Rv]	1.55295	1.22079	1.03904	1.06496	1.04876	1.01996	1.37522	1.10382	0.971145
NP_216310	Rv1794	Rv1794	hypothetical protein Rv1794 [Mycobacterium tuberculosis H37Rv]	0.973944	0.962388	0.936827	0.864889	0.874221	0.861303	1.04171	1.04792	1.02875
NP_216337	Rv1821	secA2	protein translocase subunit SecA [Mycobacterium tuberculosis H37Rv]	1.4128	1.64953	1.48617	0.765212	0.995582	1.00806	1.28758	1.61827	1.25061
NP_216343	Rv1827	garA	glycogen accumulation regulator GarA [Mycobacterium tuberculosis H37Rv]	0.745759	0.776766	0.835398	1.032	1.0397	1.01874	1.01278	1.01996	1.01286
NP_216345	Rv1829	Rv1829	hypothetical protein Rv1829 [Mycobacterium tuberculosis H37Rv]	0.743876	0.735495	0.673154	0.878313	0.88503	0.870965	0.714667	0.871728	0.593898
NP_216349	Rv1833c	Rv1833c	haloalkane dehalogenase [Mycobacterium tuberculosis H37Rv]	1.08854	1.07439	1.05562	0.968947	0.962563	1.03241	0.962204	0.937478	0.939539
NP_216352	Rv1836c	Rv1836c	hypothetical protein Rv1836c [Mycobacterium tuberculosis H37Rv]	1.35349	1.27752	1.42896	0.955719	1.03241	1.05666	1.24657	1.1244	1.35404
NP_216353	Rv1837c	glcB	malate synthase [Mycobacterium tuberculosis H37Rv]	1.15893	1.24126	1.2054	0.948651	1.01838	0.991752	1.00855	1.03374	1.04397
WP_003900420	Rv1843c	guaB1	MULTISPECIES: GuaB1 family IMP dehydrogenase-related protein [Mycobacterium]	1.47277	1.48576	1.45485	1.0204	1.1749	1.03911	1.40575	1.33361	1.39739
NP_216371	Rv1855c	Rv1855c	oxidoreductase [Mycobacterium tuberculosis H37Rv]	0.880273	0.898328	0.914132	1.09055	1.0803	1.07161	0.976907	0.988838	0.934248
NP_216372	Rv1856c	Rv1856c	oxidoreductase [Mycobacterium tuberculosis H37Rv]	0.978391	1.04534	1.05922	0.98494	1.02344	0.996503	0.864962	0.866262	0.859813
YP_177849	Rv1860	apa	hypothetical protein Rv1860 [Mycobacterium tuberculosis H37Rv]	0.406245	0.391157	0.349258	0.529243	0.742695	0.566556	0.353771	0.365476	0.269288
NP_216387	Rv1871c	Rv1871c	hypothetical protein Rv1871c [Mycobacterium tuberculosis H37Rv]	0.505074	0.699839	0.577993	0.886091	1.01416	0.868953	0.55069	0.730842	0.589516
NP_216388	Rv1872c	lldD2	L-lactate dehydrogenase [Mycobacterium tuberculosis H37Rv]	2.02134	2.19299	2.20834	1.03503	1.03461	1.03433	1.7162	1.99172	1.74296
NP_216390	Rv1874	Rv1874	hypothetical protein Rv1874 [Mycobacterium tuberculosis H37Rv]	0.964061	1.19506	0.878139	1.17348	1.47947	1.0068	0.924484	1.0572	0.780907
NP_216391	Rv1875	Rv1875	hypothetical protein Rv1875 [Mycobacterium tuberculosis H37Rv]	0.815362	0.924403	0.780302	0.992015	1.0534	0.911805	0.927702	1.12056	0.849217
NP_216392	Rv1876	bfrA	bacterioferritin BfrA [Mycobacterium tuberculosis H37Rv]	1.28655	1.25717	1.30462	1.03656	1.01063	0.983694	1.28018	1.27778	1.30258
NP_216402	Rv1886c	fbpB	diacylglycerol acyltransferase/mycolyltransferase Ag85B [Mycobacterium tuberculosis H37Rv]	0.268692	0.254766	0.279346	0.765948	0.761832	0.740989	0.357004	0.318065	0.317379
NP_216409	Rv1893	Rv1893	hypothetical protein Rv1893 [Mycobacterium tuberculosis H37Rv]	0.45515	0.399715	0.383365	0.748378	0.733245	0.696193	0.515598	0.472202	0.432671
NP_216412	Rv1896c	Rv1896c	S-adenosyl-L-methionine-dependent methyltransferase [Mycobacterium tuberculosis H37Rv]	1.42555	1.43412	1.34296	1.07891	0.912276	1.01478	1.40723	1.25514	1.32638
NP_216424	Rv1908c	katG	catalase-peroxidase [Mycobacterium tuberculosis H37Rv]	0.89165	0.864937	0.878171	0.710709	0.711833	0.700792	0.816859	0.787468	0.806527
NP_216435	Rv1919c	Rv1919c	hypothetical protein Rv1919c [Mycobacterium tuberculosis H37Rv]	0.61883	0.623176	0.609006	0.960459	0.975377	0.956596	0.658151	0.670479	0.644092
NP_216441	Rv1925	fadD31	fatty-acid--CoA ligase FadD31 [Mycobacterium tuberculosis H37Rv]	2.48862	2.37689	2.2905	1.08733	1.12451	1.03277	2.24351	2.08877	1.93642
NP_216448	Rv1932	tpx	thiol peroxidase [Mycobacterium tuberculosis H37Rv]	0.8179	0.750391	0.762708	1.23231	1.21752	1.20205	0.858884	0.8676	0.848467
NP_216494	Rv1978	Rv1978	hypothetical protein Rv1978 [Mycobacterium tuberculosis H37Rv]	0.989394	1.01008	0.99794	1.06961	1.0548	1.03289	1.11923	1.08557	1.06521
NP_216496	Rv1980c	mpt64	immunogenic protein Mpt64 [Mycobacterium tuberculosis H37Rv]	0.489185	0.513274	0.463776	0.812237	0.808291	0.809065	0.458775	0.499067	0.446048
NP_216509	Rv1993c	Rv1993c	hypothetical protein Rv1993c [Mycobacterium tuberculosis H37Rv]	0.994112	0.965045	1.02104	1.39818	1.41875	1.41595	0.983959	0.971688	1.00525
NP_216553	Rv2037c	Rv2037c	transmembrane protein [Mycobacterium tuberculosis H37Rv]	1.51792	1.27109	1.43546	2.7825	2.33943	2.62969	1.53307	1.34955	1.48958
NP_216566	Rv2050	Rv2050	RNA polymerase-binding protein RbpA [Mycobacterium tuberculosis H37Rv]	0.493436	0.517463	0.501718	1.04556	1.03881	1.02753	0.59313	0.596368	0.609955
NP_216570	Rv2054	Rv2054	hypothetical protein Rv2054 [Mycobacterium tuberculosis H37Rv]	1.30605	1.22298	1.33947	1.03284	1.02832	1.06713	1.26143	1.20104	1.27439
NP_216577	Rv2061c	Rv2061c	hypothetical protein Rv2061c [Mycobacterium tuberculosis H37Rv]	0.721981	0.671764	0.689201	0.993986	0.958296	0.960302	0.733434	0.693049	0.705933
NP_216590	Rv2074	Rv2074	pyridoxamine 5'-phosphate oxidase [Mycobacterium tuberculosis H37Rv]	0.457773	0.684611	0.494678	0.805078	0.865985	0.815933	0.473105	0.694758	0.540511
NP_216607	Rv2091c	Rv2091c	membrane protein [Mycobacterium tuberculosis H37Rv]	2.42096	2.69061	2.51889	1.00015	1.01149	0.95339	2.08571	2.26468	2.07484
NP_216610	Rv2094c	tatA	Sec-independent protein translocase membrane-bound protein TatA [Mycobacterium tuberculosis H37Rv]	0.919622	0.88819	0.915716	0.997708	1.03597	1.00721	1.13185	1.08979	1.11191
NP_216612	Rv2096c	pafB	proteasome accessory factor B [Mycobacterium tuberculosis H37Rv]	1.07905	0.90335	0.954976	0.883577	0.975059	1.06477	0.901365	0.818736	0.786463
NP_216626	Rv2110c	prcB	proteasome subunit beta [Mycobacterium tuberculosis H37Rv]	1.36899	1.13294	1.55916	1.06536	1.05857	0.988311	1.29298	1.13243	1.3926
NP_216627	Rv2111c	pup	ubiquitin-like protein Pup [Mycobacterium tuberculosis H37Rv]	0.694464	0.850238	0.769217	0.823517	1.16289	1.07999	0.640578	0.842178	0.648605
WP_003910893	Rv2111c	pup	MULTISPECIES: Pup--protein ligase [Mycobacterium tuberculosis complex]	0.836733	1.55113	1.58804	1.26233	1.02323	1.0016	0.882797	1.48668	1.4782
WP_014830012	Rv2112c	dop	proteasome accessory factor PafA2 [Mycobacterium tuberculosis]	1.05635	1.12211	1.08131	1.0085	1.04249	1.00299	1.02712	1.05806	0.997912
NP_216631	Rv2115c	mpa	proteasome-associated ATPase [Mycobacterium tuberculosis H37Rv]	1.07769	1.11649	1.08314	0.883108	0.971531	0.861914	1.00773	1.02567	1.0422
YP_177860	Rv2122c	hisE	phosphoribosyl-ATP pyrophosphatase [Mycobacterium tuberculosis H37Rv]	0.53959	0.49824	0.485664	1.07374	1.02281	1.03498	0.613597	0.554659	0.573993
NP_216645	Rv2129c	Rv2129c	oxidoreductase [Mycobacterium tuberculosis H37Rv]	1.48594	1.56904	1.44187	1.16226	1.22896	1.08594	1.52633	1.50918	1.44712
NP_216647	Rv2131c	cysQ	3'-phosphoadenosine 5'-phosphate phosphatase [Mycobacterium tuberculosis H37Rv]	0.949232	0.921615	0.945866	1.13417	1.45023	1.53307	0.983946	1.09135	1.06833
NP_216655	Rv2139	pyrD	dihydroorotate dehydrogenase [Mycobacterium tuberculosis H37Rv]	0.798696	0.754527	0.761831	0.86297	0.85485	0.83311	0.789625	0.738976	0.758166
NP_216656	Rv2140c	TB18.6	hypothetical protein Rv2140c [Mycobacterium tuberculosis H37Rv]	1.25675	1.3085	1.27865	0.808996	0.681955	0.638852	1.08723	1.07522	1.0013
NP_216661	Rv2145c	wag31	cell wall synthesis protein Wag31 [Mycobacterium tuberculosis H37Rv]	0.906648	0.921855	0.91849	0.920469	0.930609	0.923037	0.995281	0.991689	1.00184
NP_216666	Rv2150c	ftsZ	cell division protein FtsZ [Mycobacterium tuberculosis H37Rv]	0.979471	1.06634	1.00512	0.961271	0.948795	0.952959	0.929219	0.862298	0.875389
NP_216675	Rv2159c	Rv2159c	hypothetical protein Rv2159c [Mycobacterium tuberculosis H37Rv]	1.38771	1.28653	1.41338	1.08874	1.17273	1.02717	1.62825	1.64311	1.48562
NP_216682	Rv2166c	Rv2166c	transcriptional regulator MraZ [Mycobacterium tuberculosis H37Rv]	1.0925	1.24604	1.15833	0.828475	0.924369	1.00647	0.898301	1.08846	0.988715
NP_216688	Rv2172c	Rv2172c	hypothetical protein Rv2172c [Mycobacterium tuberculosis H37Rv]	1.43608	1.68822	1.73289	1.12993	1.40782	1.42822	1.35106	1.44748	1.59907
NP_216691	Rv2175c	Rv2175c	DNA-binding protein [Mycobacterium tuberculosis H37Rv]	0.665334	0.695714	0.602681	0.799697	0.86159	0.763191	0.693589	0.690021	0.618662
NP_216694	Rv2178c	aroG	phospho-2-dehydro-3-deoxyheptonate aldolase AroG [Mycobacterium tuberculosis H37Rv]	1.21592	1.35051	1.17695	0.921158	0.969349	0.993303	1.02372	1.26443	1.05317
NP_216701	Rv2185c	TB16.3	hypothetical protein Rv2185c [Mycobacterium tuberculosis H37Rv]	0.713055	0.699039	0.697971	1.00223	0.982078	0.991069	0.86315	0.832219	0.854789
NP_216703	Rv2187	fadD15	long-chain-fatty-acid--CoA ligase FadD15 [Mycobacterium tuberculosis H37Rv]	1.38211	1.62359	1.33035	1.0483	0.960002	1.03017	1.31443	1.4127	1.23047
NP_216710	Rv2194	qcrC	ubiquinol-cytochrome C reductase cytochrome subunit C [Mycobacterium tuberculosis H37Rv]	2.23403	2.28011	2.30724	0.934034	0.939653	0.946741	2.07306	2.03866	2.04745
NP_216711	Rv2195	qcrA	ubiquinol-cytochrome C reductase rieske iron-sulfur subunit [Mycobacterium tuberculosis H37Rv]	1.18015	1.2563	1.1921	1.06619	1.12696	1.07546	1.0041	1.0626	1.03464
NP_216712	Rv2196	qcrB	ubiquinol-cytochrome C reductase cytochrome subunit B [Mycobacterium tuberculosis H37Rv]	2.82044	2.76856	2.94343	1.17093	1.47641	1.34888	2.24902	2.23735	2.33568
NP_216716	Rv2200c	ctaC	cytochrome C oxidase subunit II [Mycobacterium tuberculosis H37Rv]	2.45266	1.68188	2.46558	1.01964	0.977007	0.960758	2.14453	1.58114	2.19154
NP_216718	Rv2202c	adoK	adenosine kinase [Mycobacterium tuberculosis H37Rv]	0.910205	1.32795	0.820532	1.01656	0.946203	0.915742	0.821449	1.15331	0.792852
NP_216720	Rv2204c	Rv2204c	hypothetical protein Rv2204c [Mycobacterium tuberculosis H37Rv]	0.616339	0.580488	0.596223	0.925928	0.927637	0.90031	0.634307	0.650874	0.619704
NP_216726	Rv2210c	ilvE	branched-chain amino acid aminotransferase [Mycobacterium tuberculosis H37Rv]	1.2324	1.31669	1.34067	1.3232	1.46184	0.898232	1.24956	1.26611	1.16173
NP_216727	Rv2211c	gcvT	aminomethyltransferase [Mycobacterium tuberculosis H37Rv]	1.22945	1.26014	1.2541	0.913035	0.90321	0.899341	1.16712	1.1402	1.15753
NP_216729	Rv2213	pepB	cytosol aminopeptidase [Mycobacterium tuberculosis H37Rv]	2.42513	2.77636	1.7146	1.11361	1.02748	1.07089	2.19938	2.54028	1.48491
NP_216730	Rv2214c	ephD	oxidoreductase EphD [Mycobacterium tuberculosis H37Rv]	1.19992	1.18483	1.60853	1.30197	1.19622	1.09337	1.28748	1.28434	1.71668
NP_216731	Rv2215	dlaT	pyruvate dehydrogenase E2 component dihydrolipoamide acyltransferase [Mycobacterium tuberculosis H37Rv]	0.913637	0.958751	0.920534	0.85292	0.938602	0.866501	1.0321	1.09116	1.03348
NP_216732	Rv2216	Rv2216	epimerase family protein [Mycobacterium tuberculosis H37Rv]	1.08297	1.03487	1.12151	1.02146	0.947703	1.08122	1.05865	0.977166	1.05765
NP_216736	Rv2220	glnA1	glutamine synthetase [Mycobacterium tuberculosis H37Rv]	1.06938	1.04283	1.05448	0.93169	0.913105	0.920591	0.917506	0.869665	0.890917
NP_216738	Rv2222c	glnA2	glutamine synthetase [Mycobacterium tuberculosis H37Rv]	1.18452	1.15503	1.15764	1.02269	0.915768	1.00711	1.24588	1.16142	1.19086
NP_216742	Rv2226	Rv2226	hypothetical protein Rv2226 [Mycobacterium tuberculosis H37Rv]	1.04025	1.01189	1.00155	1.04114	1.00359	1.00787	1.08767	1.02095	1.07922
NP_216745	Rv2229c	Rv2229c	hypothetical protein Rv2229c [Mycobacterium tuberculosis H37Rv]	0.937624	0.971363	0.885612	1.33615	1.28809	1.29857	0.912037	0.944012	0.909354
NP_216754	Rv2238c	ahpE	peroxiredoxin [Mycobacterium tuberculosis H37Rv]	0.914211	0.939026	0.949432	1.558	1.58494	1.54987	1.00038	0.962891	1.0401
NP_216757	Rv2241	aceE	pyruvate dehydrogenase E1 component [Mycobacterium tuberculosis H37Rv]	1.17034	1.14362	1.19878	1.03668	0.93056	1.029	1.07283	1.02808	1.02017
NP_216760	Rv2244	acpM	meromycolate extension acyl carrier protein [Mycobacterium tuberculosis H37Rv]	0.704941	0.68718	0.706087	1.11065	1.10304	1.11115	0.805938	0.766895	0.805791
NP_216761	Rv2245	kasA	3-oxoacyl-ACP synthase 1 [Mycobacterium tuberculosis H37Rv]	0.878199	0.949407	0.939611	0.820822	0.907123	0.77698	0.803032	0.779504	0.810513
NP_216762	Rv2246	kasB	3-oxoacyl-ACP synthase 2 [Mycobacterium tuberculosis H37Rv]	1.36978	1.31741	1.36255	0.854139	0.884769	0.872881	1.26097	1.22552	1.2809
NP_216774	Rv2258c	Rv2258c	transcriptional regulator [Mycobacterium tuberculosis H37Rv]	1.52187	1.53612	1.39382	1.08607	0.927404	1.08576	1.2532	1.28208	1.14523
NP_216787	Rv2271	Rv2271	hypothetical protein Rv2271 [Mycobacterium tuberculosis H37Rv]	0.546513	0.482539	0.505238	1.13826	1.14666	1.11091	0.530434	0.471879	0.504149
WP_003411690	Rv2280	Rv2280	MULTISPECIES: dehydrogenase [Mycobacterium]	0.805727	0.908993	0.772302	1.07348	0.965982	0.918541	0.886676	0.989779	0.83695
NP_216800	Rv2284	lipM	esterase LipM [Mycobacterium tuberculosis H37Rv]	1.17431	0.813971	1.11317	0.863056	0.786024	0.799819	1.07372	0.81129	0.998544
NP_216810	Rv2294	Rv2294	cystathionine beta-lyase [Mycobacterium tuberculosis H37Rv]	1.29225	1.22077	1.40597	0.840209	1.07913	1.65651	1.22541	1.35926	1.86152
NP_216812	Rv2296	Rv2296	haloalkane dehalogenase [Mycobacterium tuberculosis H37Rv]	1.13334	1.16397	1.12178	1.06714	1.19702	1.1213	1.24991	1.35305	1.24205
NP_216814	Rv2298	Rv2298	oxidoreductase [Mycobacterium tuberculosis H37Rv]	0.977905	0.991596	0.984286	1.26105	1.2877	1.27978	1.10962	1.06288	1.12736
NP_216815	Rv2299c	htpG	chaperone protein HtpG [Mycobacterium tuberculosis H37Rv]	0.999873	1.01603	0.997185	0.95148	1.02482	0.99795	1.06738	1.03935	1.01528
NP_216818	Rv2302	Rv2302	hypothetical protein Rv2302 [Mycobacterium tuberculosis H37Rv]	0.212596	0.246331	0.312595	0.34653	0.507462	0.442473	0.241642	0.331932	0.385798
NP_216843	Rv2327	Rv2327	hypothetical protein Rv2327 [Mycobacterium tuberculosis H37Rv]	0.757277	0.791903	0.76637	1.12967	1.16572	1.10167	0.827826	0.832237	0.872265
YP_177868	Rv2334	cysK1	O-acetylserine sulfhydrylase [Mycobacterium tuberculosis H37Rv]	1.24659	1.33797	1.28195	0.975607	0.78025	0.946794	0.789092	1.08778	1.1612
NP_216862	Rv2346c	esxO	ESAT-6 like protein EsxO [Mycobacterium tuberculosis H37Rv]	0.457265	0.466116	0.3431	0.728784	0.745317	0.626781	0.612866	0.521973	0.45945
NP_216889	Rv2373c	dnaJ2	chaperone protein DnaJ [Mycobacterium tuberculosis H37Rv]	1.42569	1.16745	1.21449	0.933626	0.819835	0.814457	1.33513	1.08664	1.17196
NP_216892	Rv2376c	cfp2	low molecular weight antigen MTB12 [Mycobacterium tuberculosis H37Rv]	0.270951	0.286082	0.253848	0.514303	0.527943	0.430518	0.201939	0.221223	0.164518
NP_216907	Rv2391	sirA	sulfite reductase [Mycobacterium tuberculosis H37Rv]	0.969891	0.942314	0.922877	1.04967	1.04584	1.04961	0.901274	0.764884	0.811034
YP_177879	Rv2397c	cysA1	sulfate ABC transporter ATP-binding protein CysA [Mycobacterium tuberculosis H37Rv]	2.57956	2.53555	2.54391	1.34356	1.2765	1.16605	2.1885	2.18179	2.10893
NP_216922	Rv2406c	Rv2406c	hypothetical protein Rv2406c [Mycobacterium tuberculosis H37Rv]	0.262871	0.313389	0.228322	0.817631	0.86318	0.732904	0.329729	0.373514	0.278506
NP_216926	Rv2410c	Rv2410c	hypothetical protein Rv2410c [Mycobacterium tuberculosis H37Rv]	1.10304	1.03928	1.06993	0.881502	0.793379	0.79834	1.06828	1.00721	1.05717
NP_216928	Rv2412	rpsT	30S ribosomal protein S20 [Mycobacterium tuberculosis H37Rv]	0.3636	0.42689	0.45983	0.837986	0.837373	0.84747	0.402265	0.437463	0.482976
NP_216929	Rv2413c	Rv2413c	hypothetical protein Rv2413c [Mycobacterium tuberculosis H37Rv]	1.11073	1.25191	1.15437	1.21791	1.16253	1.22958	1.08516	1.15356	1.07932
NP_216943	Rv2427c	proA	gamma-glutamyl phosphate reductase [Mycobacterium tuberculosis H37Rv]	1.13389	1.07605	1.0499	1.17768	1.07485	1.24402	1.05183	0.949636	0.985656
NP_216944	Rv2428	ahpC	alkyl hydroperoxide reductase subunit AhpC [Mycobacterium tuberculosis H37Rv]	2.51793	2.734	2.40656	2.90672	3.13157	2.68968	2.37167	2.63292	2.28482
NP_216945	Rv2429	ahpD	alkyl hydroperoxide reductase AphD [Mycobacterium tuberculosis H37Rv]	1.13135	1.13868	1.13562	1.60988	1.56605	1.51174	1.16906	1.18974	1.15844
NP_216957	Rv2441c	rpmA	50S ribosomal protein L27 [Mycobacterium tuberculosis H37Rv]	0.342125	0.328097	0.31485	0.718146	0.681197	0.694955	0.36289	0.357165	0.357994
WP_003910911	Rv2442c	rplU	MULTISPECIES: 50S ribosomal protein L21 [Mycobacterium]	0.607695	0.61382	0.628781	0.983397	0.969134	0.973048	0.567123	0.585104	0.58598
NP_216960	Rv2444c	rne	ribonuclease E [Mycobacterium tuberculosis H37Rv]	1.29438	1.21915	1.1723	1.04178	1.03588	1.07439	1.2958	1.21334	1.20584
NP_216961	Rv2445c	ndkA	nucleoside diphosphate kinase [Mycobacterium tuberculosis H37Rv]	0.714303	0.730718	0.738405	1.09912	1.15101	1.0791	0.738227	0.771401	0.75896
NP_216964	Rv2448c	valS	valine--tRNA ligase [Mycobacterium tuberculosis H37Rv]	1.40175	1.40424	1.52558	0.918856	0.973035	0.959133	1.18748	1.2017	1.32159
NP_216970	Rv2454c	Rv2454c	2-oxoglutarate oxidoreductase subunit KorB [Mycobacterium tuberculosis H37Rv]	1.72743	1.75261	1.61517	0.882497	0.812988	0.935738	1.56773	1.46866	1.47017
NP_216971	Rv2455c	Rv2455c	2-oxoglutarate oxidoreductase subunit KorA [Mycobacterium tuberculosis H37Rv]	0.993244	0.963383	1.04798	1.09335	1.04857	1.08481	1.1695	1.02267	1.1307
NP_216976	Rv2460c	clpP2	ATP-dependent CLP protease proteolytic subunit 2 [Mycobacterium tuberculosis H37Rv]	1.32437	1.28055	1.30108	1.00443	0.951062	1.0025	1.22877	1.16461	1.21838
YP_177883	Rv2461c	clpP1	ATP-dependent CLP protease proteolytic subunit 1 [Mycobacterium tuberculosis H37Rv]	1.19505	1.16394	1.24745	1.01542	0.983418	1.03212	1.12912	1.07893	1.2166
NP_216978	Rv2462c	tig	trigger factor [Mycobacterium tuberculosis H37Rv]	0.705315	0.697803	0.713952	0.920205	0.912061	0.898746	0.689117	0.710223	0.722199
NP_216982	Rv2466c	Rv2466c	hypothetical protein Rv2466c [Mycobacterium tuberculosis H37Rv]	1.25844	1.27282	1.29943	0.737914	0.71315	0.713236	1.21941	1.31371	1.31475
NP_216984	Rv2468c	Rv2468c	hypothetical protein Rv2468c [Mycobacterium tuberculosis H37Rv]	0.976952	0.98952	1.01992	1.02704	1.11046	1.11971	1.01422	0.975609	1.01922
NP_216992	Rv2476c	gdh	NAD-dependent glutamate dehydrogenase [Mycobacterium tuberculosis H37Rv]	1.44117	1.37739	1.21903	1.50416	1.50341	1.33497	1.56482	1.34739	1.24206
NP_216993	Rv2477c	Rv2477c	macrolide ABC transporter ATP-binding protein [Mycobacterium tuberculosis H37Rv]	1.47295	1.48075	1.48873	1.10569	1.21548	1.2042	1.38494	1.53503	1.54579
NP_217009	Rv2493	vapB38	antitoxin VapB38 [Mycobacterium tuberculosis H37Rv]	0.288505	0.265751	0.270082	0.72899	0.714598	0.719207	0.337732	0.301666	0.308849
NP_217011	Rv2495c	bkdC	branched-chain keto acid dehydrogenase E2 component [Mycobacterium tuberculosis H37Rv]	2.40255	2.49144	2.72718	1.28191	1.40091	1.44151	2.23582	2.25294	2.65005
NP_217025	Rv2509	Rv2509	short-chain type dehydrogenase/reductase [Mycobacterium tuberculosis H37Rv]	1.02405	0.885825	1.07122	0.975159	0.97884	0.943185	1.03921	0.924051	1.0376
NP_217036	Rv2520c	Rv2520c	membrane protein [Mycobacterium tuberculosis H37Rv]	1.64522	1.45768	1.60868	1.21678	1.17999	1.27318	1.38468	1.3512	1.47344
NP_217037	Rv2521	bcp	peroxiredoxin [Mycobacterium tuberculosis H37Rv]	1.55751	1.41197	1.45886	1.25482	0.960026	1.01176	1.55109	1.28207	1.34656
NP_217040	Rv2524c	fas	fatty acid synthase [Mycobacterium tuberculosis H37Rv]	1.45159	1.69747	1.54621	1.12422	1.16354	1.06859	1.43363	1.64753	1.6624
NP_217049	Rv2533c	nusB	N utilization substance protein B [Mycobacterium tuberculosis H37Rv]	0.619463	0.561264	0.571154	1.01186	0.978573	1.02855	0.656943	0.621913	0.609326
NP_217050	Rv2534c	efp	elongation factor P [Mycobacterium tuberculosis H37Rv]	0.836158	0.769628	0.802582	0.894242	0.871591	0.875293	0.968798	0.927448	0.956858
NP_217051	Rv2535c	pepQ	cytoplasmic peptidase PepQ [Mycobacterium tuberculosis H37Rv]	0.687635	0.67875	0.667582	1.34748	1.33271	1.35712	0.861208	0.817945	0.816627
NP_217052	Rv2536	Rv2536	transmembrane protein [Mycobacterium tuberculosis H37Rv]	1.45956	1.32863	1.28853	1.04261	0.995981	0.987675	1.53841	1.48915	1.41487
NP_217071	Rv2555c	alaS	alanine--tRNA ligase [Mycobacterium tuberculosis H37Rv]	1.00705	1.04249	0.941568	1.09738	0.960051	0.90804	1.09704	1.07337	1.05894
NP_217080	Rv2564	glnQ	glutamine ABC transporter ATP-binding protein [Mycobacterium tuberculosis H37Rv]	1.12391	1.12002	1.11327	1.10046	1.11062	1.08576	1.10799	1.0784	1.07788
YP_177890	Rv2579	dhaA	haloalkane dehalogenase [Mycobacterium tuberculosis H37Rv]	0.669572	0.647281	0.76006	0.956025	0.992975	1.00938	0.635993	0.664869	0.732503
NP_217098	Rv2582	ppiB	peptidyl-prolyl cis-trans isomerase B [Mycobacterium tuberculosis H37Rv]	1.84456	1.78215	1.60359	0.930741	0.896604	0.919237	1.69541	1.66075	1.52032
NP_217104	Rv2588c	yajC	membrane protein secretion factor YajC [Mycobacterium tuberculosis H37Rv]	1.47967	1.41892	1.48242	1.05879	1.03187	1.10339	1.42331	1.31499	1.43897
NP_217119	Rv2603c	Rv2603c	transcriptional regulator [Mycobacterium tuberculosis H37Rv]	0.742679	0.798067	0.973234	0.936598	0.891762	0.855067	0.786953	0.84865	0.934849
NP_217122	Rv2606c	snzP	pyridoxine biosynthesis protein [Mycobacterium tuberculosis H37Rv]	0.967172	0.968823	0.984651	1.04111	1.00072	1.03989	0.837014	0.842383	0.844608
NP_217129	Rv2613c	Rv2613c	AP-4-A phosphorylase [Mycobacterium tuberculosis H37Rv]	0.880665	1.07841	0.882643	1.02707	1.05586	1.07376	0.845401	1.06695	0.875033
NP_217148	Rv2632c	Rv2632c	hypothetical protein Rv2632c [Mycobacterium tuberculosis H37Rv]	0.50503	0.517138	0.473975	0.810644	0.720444	0.845184	0.582556	0.567707	0.572321
NP_217195	Rv2679	echA15	enoyl-CoA hydratase EchA15 [Mycobacterium tuberculosis H37Rv]	0.992913	0.975167	0.972087	0.811663	0.799548	0.766887	0.878428	0.83198	0.838821
NP_217199	Rv2683	Rv2683	hypothetical protein Rv2683 [Mycobacterium tuberculosis H37Rv]	0.629303	0.638169	0.611702	0.889316	0.860781	0.849302	0.603089	0.634084	0.605016
YP_177901	Rv2692	ceoC	TRK system potassium uptake protein CeoC [Mycobacterium tuberculosis H37Rv]	0.801956	0.821765	0.94463	1.19061	1.24448	1.25451	1.01937	0.983412	1.01435
NP_217213	Rv2697c	dut	deoxyuridine 5'-triphosphate nucleotidohydrolase [Mycobacterium tuberculosis H37Rv]	0.968428	0.888274	1.08439	1.01313	0.914238	0.949119	1.08278	0.872219	1.02483
NP_217215	Rv2699c	Rv2699c	hypothetical protein Rv2699c [Mycobacterium tuberculosis H37Rv]	0.625662	0.681634	0.58287	0.927268	0.934969	0.923849	0.836777	0.858521	0.830096
NP_217219	Rv2703	sigA	RNA polymerase sigma factor SigA [Mycobacterium tuberculosis H37Rv]	0.856588	0.857257	0.848351	0.952934	0.941501	0.949296	0.895433	0.898534	0.92328
NP_217226	Rv2710	sigB	RNA polymerase sigma factor SigB [Mycobacterium tuberculosis H37Rv]	1.59274	1.33478	1.3645	1.51929	1.21618	1.49216	2.12996	1.57032	1.64574
NP_217227	Rv2711	ideR	iron-dependent repressor and activator IdeR [Mycobacterium tuberculosis H37Rv]	0.81252	0.78573	0.802683	0.967033	0.991903	0.997585	0.886709	0.851792	0.861957
NP_217230	Rv2714	Rv2714	hypothetical protein Rv2714 [Mycobacterium tuberculosis H37Rv]	0.558743	0.574021	0.568305	0.730794	0.750213	0.729162	0.53295	0.578346	0.560817
NP_217234	Rv2718c	nrdR	transcriptional regulator NrdR [Mycobacterium tuberculosis H37Rv]	1.10495	1.01872	1.02093	1.31807	1.21062	1.17821	1.10024	1.03915	1.0522
NP_217236	Rv2720	lexA	repressor LexA [Mycobacterium tuberculosis H37Rv]	0.906746	0.840701	0.919744	1.27829	1.26441	1.2639	0.996557	0.964531	0.987905
NP_217237	Rv2721c	Rv2721c	hypothetical protein Rv2721c [Mycobacterium tuberculosis H37Rv]	1.1224	1.08036	1.10044	0.991509	0.934897	0.98818	1.10757	1.07554	1.08431
YP_177903	Rv2744c	35kd_ag	hypothetical protein Rv2744c [Mycobacterium tuberculosis H37Rv]	1.1141	1.09135	1.08524	1.05914	1.06997	1.04459	1.41223	1.37344	1.23489
YP_177905	Rv2766c	Rv2766c	short-chain type dehydrogenase/reductase [Mycobacterium tuberculosis H37Rv]	0.940139	0.897727	0.913	0.865146	1.00456	0.851126	0.805099	0.876018	0.832375
NP_217289	Rv2773c	dapB	4-hydroxy-tetrahydrodipicolinate reductase [Mycobacterium tuberculosis H37Rv]	1.04838	1.04745	1.06154	1.0648	1.06044	1.04948	1.05693	1.0413	1.07952
NP_217294	Rv2778c	Rv2778c	hypothetical protein Rv2778c [Mycobacterium tuberculosis H37Rv]	0.730375	0.682479	0.724612	1.0002	1.01918	1.01675	0.764107	0.713194	0.755843
NP_217299	Rv2783c	gpsI	bifunctional guanosine pentaphosphate synthetase/polyribonucleotide nucleotidyltransferase [Mycobacterium tuberculosis H37Rv]	1.66148	1.584	1.60534	0.938068	0.956217	0.979551	1.41889	1.39831	1.39983
NP_217301	Rv2785c	rpsO	30S ribosomal protein S15 [Mycobacterium tuberculosis H37Rv]	0.485749	0.471517	0.470404	0.962904	0.936496	0.95076	0.476757	0.4497	0.47251
NP_217354	Rv2838c	rbfA	ribosome-binding factor RbfA [Mycobacterium tuberculosis H37Rv]	0.575145	0.511269	0.475385	0.967137	0.820547	0.801155	0.803943	0.549126	0.515943
NP_217355	Rv2839c	infB	translation initiation factor IF-2 [Mycobacterium tuberculosis H37Rv]	1.1791	1.11759	1.13747	0.914858	0.910983	0.905146	1.22358	1.14375	1.15868
NP_217374	Rv2858c	aldC	aldehyde dehydrogenase AldC [Mycobacterium tuberculosis H37Rv]	1.57241	1.27369	1.27359	1.3737	1.19599	1.19535	2.06613	1.41494	1.5743
NP_217384	Rv2868c	gcpE	4-hydroxy-3-methylbut-2-en-1-yl diphosphate synthase [Mycobacterium tuberculosis H37Rv]	1.41362	1.40949	1.43123	1.02109	0.929933	1.1329	1.33109	1.35292	1.27654
NP_217398	Rv2882c	frr	ribosome recycling factor [Mycobacterium tuberculosis H37Rv]	0.723807	0.678967	0.686091	1.0071	1.0033	0.992581	0.877066	0.823935	0.877335
NP_217399	Rv2883c	pyrH	uridylate kinase [Mycobacterium tuberculosis H37Rv]	1.06913	0.808382	0.858289	1.05295	1.06788	1.03779	1.03224	0.875621	0.939068
NP_217404	Rv2888c	amiC	amidase AmiC [Mycobacterium tuberculosis H37Rv]	1.48881	1.1197	1.50174	1.10037	1.08608	1.19938	1.36329	1.15081	1.40333
NP_217405	Rv2889c	tsf	elongation factor EF-Ts [Mycobacterium tuberculosis H37Rv]	0.958114	0.978415	0.993605	0.896653	0.923188	0.910875	0.863901	0.864812	0.863292
NP_217406	Rv2890c	rpsB	30S ribosomal protein S2 [Mycobacterium tuberculosis H37Rv]	0.97222	0.952735	0.934868	1.07677	1.05577	1.0499	0.906511	0.870121	0.8791
NP_217417	Rv2901c	Rv2901c	hypothetical protein Rv2901c [Mycobacterium tuberculosis H37Rv]	0.905398	0.92609	0.87295	1.01886	1.02319	0.988251	0.992779	0.992109	0.960689
NP_217420	Rv2904c	rplS	50S ribosomal protein L19 [Mycobacterium tuberculosis H37Rv]	0.611004	0.636499	0.649955	0.89093	0.914848	0.896137	0.626052	0.650612	0.635667
NP_217424	Rv2908c	Rv2908c	hypothetical protein Rv2908c [Mycobacterium tuberculosis H37Rv]	0.47387	0.429278	0.461158	0.859405	0.840587	0.827323	0.542807	0.499037	0.488953
NP_217425	Rv2909c	rpsP	30S ribosomal protein S16 [Mycobacterium tuberculosis H37Rv]	0.563401	0.556282	0.5692	1.03468	1.01392	1.01828	0.557616	0.558169	0.567513
NP_217432	Rv2916c	ffh	signal recognition particle protein [Mycobacterium tuberculosis H37Rv]	0.920403	0.980042	0.867475	1.0258	1.0266	0.96946	0.974294	0.964093	0.815808
NP_217437	Rv2921c	ftsY	signal recognition particle receptor FtsY [Mycobacterium tuberculosis H37Rv]	1.68988	1.7289	1.70745	1.09475	2.6419	3.24223	1.88568	1.80191	1.79727
NP_217438	Rv2922c	smc	chromosome partition protein Smc [Mycobacterium tuberculosis H37Rv]	1.146	1.03854	1.22832	1.91082	0.895971	1.3306	1.19716	0.908192	1.19851
NP_217441	Rv2925c	rnc	ribonuclease III [Mycobacterium tuberculosis H37Rv]	0.776371	0.863573	0.850655	1.01249	1.09054	1.12455	0.802388	0.83773	0.895697
NP_217443	Rv2927c	Rv2927c	hypothetical protein Rv2927c [Mycobacterium tuberculosis H37Rv]	0.6651	0.66844	0.736888	0.662207	0.701039	0.678756	0.588895	0.631766	0.765748
NP_217444	Rv2928	tesA	thioesterase TesA [Mycobacterium tuberculosis H37Rv]	1.7334	1.76636	1.75586	0.995064	1.02855	1.01307	1.66605	1.65912	1.5928
NP_217446	Rv2930	fadD26	fatty-acid--CoA ligase FadD26 [Mycobacterium tuberculosis H37Rv]	1.79517	1.92601	2.00167	1.1821	1.11565	1.14259	1.59914	1.5692	1.7097
NP_217451	Rv2935	ppsE	phthiocerol synthesis polyketide synthase type I PpsE [Mycobacterium tuberculosis H37Rv]	2.65224	3.4298	3.67358	0.787209	0.905896	1.09213	2.22704	2.67226	2.6847
NP_217456	Rv2940c	mas	multifunctional mycocerosic acid synthase [Mycobacterium tuberculosis H37Rv]	2.07593	1.89581	2.14241	1.06318	1.07802	1.06994	1.89702	1.77033	1.88471
NP_217457	Rv2941	fadD28	long-chain-fatty-acid--AMP ligase FadD28 [Mycobacterium tuberculosis H37Rv]	1.84573	1.91657	1.67215	0.912602	0.925625	0.948522	1.68949	1.61109	1.62709
NP_217461	Rv2945c	lppX	lipoprotein LppX [Mycobacterium tuberculosis H37Rv]	0.966721	0.814577	0.909657	0.977533	1.04191	1.0535	0.914991	0.836748	0.900782
NP_217464	Rv2948c	fadD22	p-hydroxybenzoyl--AMP ligase [Mycobacterium tuberculosis H37Rv]	1.52899	1.31686	1.51797	1.05103	1.19403	1.07611	1.27984	1.12134	1.29098
NP_217465	Rv2949c	Rv2949c	chorismate pyruvate-lyase [Mycobacterium tuberculosis H37Rv]	1.0116	1.05479	1.16406	1.18557	1.09996	1.10569	0.668067	0.780466	1.14822
NP_217467	Rv2951c	Rv2951c	phthiodiolone/phenolphthiodiolone dimycocerosates ketoreductase [Mycobacterium tuberculosis H37Rv]	1.06093	1.1137	1.07544	0.974322	1.00862	1.00559	0.92752	1.00418	0.958234
NP_217468	Rv2952	Rv2952	phthiotriol/phenolphthiotriol dimycocerosates methyltransferase [Mycobacterium tuberculosis H37Rv]	1.37665	1.34309	1.33892	1.00667	1.0379	0.997307	1.14189	1.1362	1.10697
NP_217471	Rv2955c	Rv2955c	hypothetical protein Rv2955c [Mycobacterium tuberculosis H37Rv]	1.71688	1.57257	1.70415	1.33459	1.17735	1.23581	1.65839	1.34402	1.40703
NP_217485	Rv2969c	Rv2969c	hypothetical protein Rv2969c [Mycobacterium tuberculosis H37Rv]	2.45229	2.55404	1.69116	0.963234	1.01091	0.884575	2.22796	2.2988	1.55466
NP_217487	Rv2971	Rv2971	oxidoreductase [Mycobacterium tuberculosis H37Rv]	1.02922	1.02534	1.19842	0.853046	0.846915	0.886947	1.067	0.985995	1.14074
YP_009030042	Rv2975a	Rv2975a	50S ribosomal protein L28 [Mycobacterium tuberculosis H37Rv]	0.388003	0.358945	0.368567	0.947849	0.97373	0.968564	0.482392	0.45024	0.44913
NP_217502	Rv2986c	hupB	DNA-binding protein HU [Mycobacterium tuberculosis H37Rv]	0.755425	0.768262	0.7642	1.02546	1.02753	1.02403	0.89629	0.88954	0.901137
NP_217503	Rv2987c	leuD	3-isopropylmalate dehydratase small subunit [Mycobacterium tuberculosis H37Rv]	0.649967	0.616715	0.642988	0.658232	0.669175	0.741145	0.579305	0.551078	0.576443
NP_217504	Rv2988c	leuC	3-isopropylmalate dehydratase large subunit [Mycobacterium tuberculosis H37Rv]	1.19747	1.23665	1.20983	0.878295	1.08236	1.1435	1.233	1.01951	1.12164
YP_177915	Rv2992c	gltS	glutamate--tRNA ligase [Mycobacterium tuberculosis H37Rv]	0.981235	0.938512	0.954994	0.989598	0.962743	0.993184	0.941231	0.890664	0.916004
NP_217509	Rv2993c	Rv2993c	2-hydroxyhepta-2,4-diene-1,7-dioate isomerase [Mycobacterium tuberculosis H37Rv]	1.00643	1.01723	1.39441	1.03019	1.03368	0.90724	1.01015	0.898188	1.30549
YP_177916	Rv2996c	serA1	D-3-phosphoglycerate dehydrogenase [Mycobacterium tuberculosis H37Rv]	1.46561	1.4471	1.57239	1.00597	0.929358	0.945139	1.33429	1.39371	1.49745
NP_217517	Rv3001c	ilvC	ketol-acid reductoisomerase [Mycobacterium tuberculosis H37Rv]	1.41389	1.42864	1.41364	0.905971	0.923908	0.907367	1.3745	1.3403	1.38784
NP_217518	Rv3002c	ilvN	acetolactate synthase small subunit [Mycobacterium tuberculosis H37Rv]	0.558132	0.563442	0.578887	0.763674	0.740166	0.752273	0.510638	0.505884	0.50775
YP_177917	Rv3003c	ilvB1	acetolactate synthase large subunit IlvB [Mycobacterium tuberculosis H37Rv]	2.1523	1.83427	2.01135	0.854108	0.717601	0.879502	1.81654	1.62628	1.76418
NP_217525	Rv3009c	gatB	aspartyl/glutamyl-tRNA(Asn/Gln) amidotransferase subunit B [Mycobacterium tuberculosis H37Rv]	1.83379	1.99259	1.87037	1.04559	0.973875	0.994015	1.51997	1.60832	1.52604
NP_217528	Rv3012c	gatC	glutamyl-tRNA(GLN) amidotransferase subunit C [Mycobacterium tuberculosis H37Rv]	1.04532	1.36581	0.837918	1.06437	1.11907	0.989141	1.03948	1.29818	0.839605
NP_217544	Rv3028c	fixB	electron transfer flavoprotein subunit alpha [Mycobacterium tuberculosis H37Rv]	1.11159	1.10515	1.10161	0.96805	0.959443	0.959405	1.10321	1.0685	1.07811
NP_217545	Rv3029c	fixA	electron transfer flavoprotein subunit beta [Mycobacterium tuberculosis H37Rv]	1.01548	0.943705	0.964563	0.951243	0.933961	0.928821	1.0473	0.994853	0.9909
NP_217554	Rv3038c	Rv3038c	hypothetical protein Rv3038c [Mycobacterium tuberculosis H37Rv]	1.14316	1.16578	1.23454	0.94261	0.950193	0.896788	1.10984	1.00647	1.05918
NP_217558	Rv3042c	serB2	phosphoserine phosphatase SerB [Mycobacterium tuberculosis H37Rv]	2.16839	2.24592	2.03492	2.42474	2.47237	1.8786	2.11711	2.06508	1.94195
NP_217561	Rv3045	adhC	NADP-dependent alcohol dehydrogenase [Mycobacterium tuberculosis H37Rv]	1.2154	1.3608	1.41181	0.984369	0.961131	1.02122	1.23333	1.39128	1.40282
NP_217566	Rv3050c	Rv3050c	AsnC family transcriptional regulator [Mycobacterium tuberculosis H37Rv]	0.835422	1.01281	0.873701	0.845543	0.932351	0.831579	0.841744	1.00405	0.823905
NP_217591	Rv3075c	Rv3075c	hypothetical protein Rv3075c [Mycobacterium tuberculosis H37Rv]	0.873184	0.859138	0.868756	0.884671	0.928288	0.899553	0.842204	0.846514	0.81859
NP_217610	Rv3094c	Rv3094c	hypothetical protein Rv3094c [Mycobacterium tuberculosis H37Rv]	2.42433	2.0834	2.02231	0.988464	0.988455	1.01707	1.92493	1.65153	1.5892
NP_217615	Rv3099c	Rv3099c	hypothetical protein Rv3099c [Mycobacterium tuberculosis H37Rv]	0.777637	0.793971	0.783017	0.969801	0.955407	0.874223	0.852203	0.866896	0.841241
NP_217618	Rv3102c	ftsE	cell division ATP-binding protein FtsE [Mycobacterium tuberculosis H37Rv]	0.723781	0.72439	0.725589	0.895531	0.88958	0.907411	0.765576	0.719057	0.721761
NP_217621	Rv3105c	prfB	peptide chain release factor PrfB [Mycobacterium tuberculosis H37Rv]	1.0081	0.999314	1.0723	1.06603	1.05083	1.04109	1.05851	1.03933	0.983489
NP_217649	Rv3133c	devR	two component transcriptional regulator DevR [Mycobacterium tuberculosis H37Rv]	0.553325	0.587859	0.567605	0.887822	0.903983	0.864746	0.633972	0.654387	0.658283
NP_217655	Rv3139	fadE24	acyl-CoA dehydrogenase FadE24 [Mycobacterium tuberculosis H37Rv]	1.40693	1.50821	1.78489	1.028	1.10345	1.03754	1.4032	1.49872	1.65509
NP_217656	Rv3140	fadE23	acyl-CoA dehydrogenase FadE23 [Mycobacterium tuberculosis H37Rv]	1.53115	1.8863	1.7634	1.0185	1.05715	1.07958	1.48906	1.71048	1.62989
NP_217657	Rv3141	fadB4	NADPH quinone oxidoreductase FadB [Mycobacterium tuberculosis H37Rv]	1.27986	1.25308	1.31075	1.72729	1.52664	1.57837	1.37309	1.28606	1.36995
NP_217659	Rv3143	Rv3143	response regulator [Mycobacterium tuberculosis H37Rv]	0.482274	0.483437	0.550589	1.14026	1.22119	1.08412	0.496635	0.502243	0.566772
NP_217663	Rv3147	nuoC	NADH-quinone oxidoreductase subunit C [Mycobacterium tuberculosis H37Rv]	0.921628	0.897309	0.974661	1.04164	1.0393	1.03443	0.884006	0.796098	0.866691
YP_007411905	Rv3190A	Rv3190A	hypothetical protein Rv3190A [Mycobacterium tuberculosis H37Rv]	0.470973	0.462057	0.631938	0.722639	0.714649	0.921718	0.297425	0.29817	0.479073
NP_217709	Rv3193c	Rv3193c	transmembrane protein [Mycobacterium tuberculosis H37Rv]	1.14268	1.62816	1.74437	0.805613	1.16946	1.20104	1.25056	1.61747	1.58745
YP_177939	Rv3196A	Rv3196A	hypothetical protein Rv3196A [Mycobacterium tuberculosis H37Rv]	0.518306	0.478004	0.500705	0.945195	0.907882	0.898142	0.575055	0.538779	0.538609
NP_217713	Rv3197	Rv3197	ABC transporter ATP-binding protein [Mycobacterium tuberculosis H37Rv]	0.833703	0.770991	0.807998	1.0769	1.03429	1.03135	0.831354	0.767515	0.787696
NP_217716	Rv3200c	Rv3200c	transmembrane cation transporter [Mycobacterium tuberculosis H37Rv]	1.55131	1.28439	1.34848	0.839432	1.89081	1.05311	1.53503	1.39776	1.41019
NP_217721	Rv3205c	Rv3205c	hypothetical protein Rv3205c [Mycobacterium tuberculosis H37Rv]	1.07227	1.18455	1.21756	1.17697	1.15732	1.20759	1.13096	1.14615	1.15621
YP_177943	Rv3208A	TB9.4	hypothetical protein Rv3208A [Mycobacterium tuberculosis H37Rv]	0.794052	0.783855	0.820853	1.23976	1.25206	1.29426	0.797173	0.795573	0.813069
NP_217737	Rv3221c	TB7.3	hypothetical protein Rv3221c [Mycobacterium tuberculosis H37Rv]	0.414469	0.463479	0.548133	0.874099	0.958091	0.981418	0.483347	0.512576	0.606613
NP_217739	Rv3223c	sigH	ECF RNA polymerase sigma factor SigH [Mycobacterium tuberculosis H37Rv]	0.82572	1.011	0.907564	0.948071	0.910113	0.948903	0.983791	0.966364	0.939196
NP_217740	Rv3224	Rv3224	iron-regulated short-chain dehydrogenase/reductase [Mycobacterium tuberculosis H37Rv]	0.946915	0.960211	0.986073	0.964588	0.999349	0.964938	0.940773	1.03251	1.03273
YP_177950	Rv3240c	secA1	protein translocase subunit SecA [Mycobacterium tuberculosis H37Rv]	1.28902	1.34704	1.38625	0.920001	1.04444	0.899949	1.24042	1.30232	1.35716
NP_217763	Rv3246c	mtrA	two component DNA-binding response regulator MtrA [Mycobacterium tuberculosis H37Rv]	0.837398	0.87184	0.837315	0.92641	0.901821	0.901151	0.794627	0.764449	0.759427
NP_217765	Rv3248c	sahH	adenosylhomocysteinase [Mycobacterium tuberculosis H37Rv]	2.03187	1.89511	1.95783	0.970456	0.968331	0.954702	1.78041	1.72299	1.74998
NP_217786	Rv3269	Rv3269	hypothetical protein Rv3269 [Mycobacterium tuberculosis H37Rv]	1.35971	1.37677	1.41454	1.50837	1.54824	1.4655	1.31339	1.34403	1.33638
NP_217790	Rv3273	Rv3273	transmembrane carbonic anhydrase [Mycobacterium tuberculosis H37Rv]	2.63522	1.97125	2.70528	1.03404	1.13942	1.02882	2.46565	1.86023	2.55612
NP_217791	Rv3274c	fadE25	acyl-CoA dehydrogenase FadE25 [Mycobacterium tuberculosis H37Rv]	1.37224	1.3464	1.36643	1.02619	0.956468	0.953601	1.42477	1.24835	1.2602
NP_217792	Rv3275c	purE	N5-carboxyaminoimidazole ribonucleotide mutase [Mycobacterium tuberculosis H37Rv]	0.811672	0.802878	0.881915	0.752577	0.859403	0.840914	0.797151	0.824799	0.82434
NP_217797	Rv3280	accD5	propionyl-CoA carboxylase subunit beta [Mycobacterium tuberculosis H37Rv]	1.64118	1.69396	1.60561	1.36871	1.21001	1.0284	1.72868	1.59982	1.44198
NP_217798	Rv3281	accE5	bifunctional protein acetyl-/propionyl-CoAcarboxylase subunit epsilon AccE [Mycobacterium tuberculosis H37Rv]	1.17405	0.997131	0.966662	1.66868	1.34202	1.79955	0.937855	0.935667	1.19522
NP_217800	Rv3283	sseA	thiosulfate sulfurtransferase SseA [Mycobacterium tuberculosis H37Rv]	1.6949	1.28442	1.61813	1.40363	1.20969	1.21854	1.55022	1.44227	1.57644
NP_217802	Rv3285	accA3	bifunctional protein acetyl-/propionyl-CoA carboxylase subunit alpha AccA [Mycobacterium tuberculosis H37Rv]	1.10588	1.14701	1.13431	0.910102	0.906639	0.898753	0.923541	0.937418	0.94565
NP_217818	Rv3301c	phoY1	phosphate transport system transcriptional regulator PhoY [Mycobacterium tuberculosis H37Rv]	0.738107	0.861482	0.806501	1.00525	1.06871	0.998723	0.935176	0.864071	0.845038
NP_217819	Rv3302c	glpD2	glycerol-3-phosphate dehydrogenase [Mycobacterium tuberculosis H37Rv]	1.53748	1.62413	1.68628	1.14507	1.16026	1.15551	1.49794	1.53413	1.68603
NP_217828	Rv3311	Rv3311	hypothetical protein Rv3311 [Mycobacterium tuberculosis H37Rv]	1.2151	1.19851	1.1886	0.967676	0.984666	0.992088	1.24154	1.20777	1.24426
NP_217853	Rv3336c	trpS	tryptophan--tRNA ligase [Mycobacterium tuberculosis H37Rv]	0.916069	0.936041	0.940213	1.31989	1.0225	1.04754	0.954505	0.87724	0.911195
NP_217874	Rv3357	relJ	antitoxin RelJ [Mycobacterium tuberculosis H37Rv]	0.804255	0.731886	0.720808	0.889545	0.82449	0.804244	0.84311	0.728018	0.72573
NP_217893	Rv3376	Rv3376	phosphatase [Mycobacterium tuberculosis H37Rv]	0.672338	0.675785	0	1.05084	1.08514	0	0.609805	0.61963	0
NP_217906	Rv3389c	htdY	3-hydroxyacyl-thioester dehydratase HtdY [Mycobacterium tuberculosis H37Rv]	1.10508	1.07002	1.0478	1.02549	1.24115	1.08941	1.10026	1.19311	0.994126
NP_217917	Rv3400	Rv3400	hydrolase [Mycobacterium tuberculosis H37Rv]	0.88171	0.90182	0.831623	1.12852	1.11398	1.05553	0.881436	0.841509	0.775215
NP_217924	Rv3407	vapB47	antitoxin VapB47 [Mycobacterium tuberculosis H37Rv]	0.281532	0.240343	0.3281	0.814129	0.799489	0.820628	0.252416	0.229498	0.301078
NP_217927	Rv3410c	guaB3	oxidoreductase [Mycobacterium tuberculosis H37Rv]	1.44943	1.35859	1.4477	1.08772	1.03158	0.989019	1.4153	1.22637	1.32083
NP_217928	Rv3411c	guaB2	inosine-5'-monophosphate dehydrogenase [Mycobacterium tuberculosis H37Rv]	0.74807	0.848509	1.02849	0.92615	0.754006	0.881029	0.865331	0.78416	0.968032
NP_217934	Rv3417c	groEL1	chaperonin GroEL [Mycobacterium tuberculosis H37Rv]	1.05953	1.01796	1.0183	0.891046	0.867699	0.858907	1.16283	1.12136	1.10853
NP_217935	Rv3418c	groES	chaperonin GroES [Mycobacterium tuberculosis H37Rv]	0.794164	0.793001	0.800879	1.07555	1.06755	1.06582	0.980731	0.962131	0.962546
NP_217940	Rv3423c	alr	alanine racemase [Mycobacterium tuberculosis H37Rv]	0.915043	0.970616	0.945584	1.14903	1.09006	1.10193	0.924167	0.918327	0.92817
NP_217953	Rv3436c	glmS	glucosamine--fructose-6-phosphate aminotransferase [Mycobacterium tuberculosis H37Rv]	1.21271	1.12758	1.22865	0.962391	0.898172	0.936764	1.1603	1.03992	1.05973
NP_217955	Rv3438	Rv3438	hypothetical protein Rv3438 [Mycobacterium tuberculosis H37Rv]	1.02139	1.06014	1.07703	0.945174	0.873233	0.880753	0.971175	0.968069	0.929602
NP_217959	Rv3442c	rpsI	30S ribosomal protein S9 [Mycobacterium tuberculosis H37Rv]	0.681289	0.68058	0.693022	0.916874	0.912391	0.933892	0.647762	0.638499	0.632837
NP_217960	Rv3443c	rplM	50S ribosomal protein L13 [Mycobacterium tuberculosis H37Rv]	0.693105	0.697494	0.67203	0.937415	0.949407	0.867774	0.692613	0.682459	0.633573
NP_217973	Rv3456c	rplQ	50S ribosomal protein L17 [Mycobacterium tuberculosis H37Rv]	0.695835	0.702051	0.678703	0.991938	1.06272	1.02459	0.646679	0.72624	0.693058
NP_217974	Rv3457c	rpoA	DNA-directed RNA polymerase subunit alpha [Mycobacterium tuberculosis H37Rv]	1.07545	1.0657	1.07175	0.913195	0.906963	0.904163	1.02502	1.00729	1.00009
NP_217975	Rv3458c	rpsD	30S ribosomal protein S4 [Mycobacterium tuberculosis H37Rv]	0.74824	0.764847	0.782786	0.966319	0.976121	0.963005	0.720683	0.741461	0.731496
NP_217976	Rv3459c	rpsK	30S ribosomal protein S11 [Mycobacterium tuberculosis H37Rv]	0.709009	0.722596	0.761582	0.880592	0.897044	0.968691	0.593267	0.63817	0.632677
NP_217977	Rv3460c	rpsM	30S ribosomal protein S13 [Mycobacterium tuberculosis H37Rv]	0.689063	0.732389	0.721484	0.906625	0.931877	0.91471	0.605402	0.622603	0.61964
NP_217978	Rv3461c	rpmJ	50S ribosomal protein L36 [Mycobacterium tuberculosis H37Rv]	0.444086	0.314599	0.436964	1.12228	1.1004	1.17531	0.56057	0.424823	0.574983
NP_217979	Rv3462c	infA	translation initiation factor IF-1 [Mycobacterium tuberculosis H37Rv]	0.529692	0.658618	0.693794	0.778422	0.789245	0.882141	0.541383	0.682933	0.715334
NP_217980	Rv3463	Rv3463	hypothetical protein Rv3463 [Mycobacterium tuberculosis H37Rv]	0.832656	0.822518	0.909739	1.19464	0.915739	0.876916	0.901526	0.846944	0.925321
YP_177975	Rv3477	PE31	PE family protein PE31 [Mycobacterium tuberculosis H37Rv]	0.674829	0.66743	0.60685	0.929728	0.898476	0.890966	0.634497	0.678486	0.592156
NP_218006	Rv3489	Rv3489	hypothetical protein Rv3489 [Mycobacterium tuberculosis H37Rv]	0.550786	0.363003	0.357517	1.04932	0.93831	0.923439	0.582613	0.40704	0.419088
NP_218037	Rv3520c	Rv3520c	coenzyme F420-dependent oxidoreductase [Mycobacterium tuberculosis H37Rv]	1.68783	1.64343	1.62054	1.26619	1.40434	1.17806	1.62264	1.7091	1.50444
NP_218045	Rv3528c	Rv3528c	hypothetical protein Rv3528c [Mycobacterium tuberculosis H37Rv]	1.5053	1.43397	1.4318	1.10888	1.15813	1.08469	1.52455	1.33289	1.44549
NP_218064	Rv3547	ddn	deazaflavin-dependent nitroreductase [Mycobacterium tuberculosis H37Rv]	0.578627	0.572614	0.608959	0.992358	0.959277	0.948764	0.65358	0.643891	0.669285
NP_218087	Rv3570c	hsaA	flavin-dependent monooxygenase oxygenase subunit HsaA [Mycobacterium tuberculosis H37Rv]	1.21422	1.19168	1.27497	1.59482	1.60808	1.63658	1.17871	1.20114	1.30444
YP_177992	Rv3580c	cysS1	cysteine--tRNA ligase [Mycobacterium tuberculosis H37Rv]	1.17323	1.14291	1.19818	1.00531	0.922645	1.00642	1.13729	0.990504	1.04605
NP_218099	Rv3582c	ispD	2-C-methyl-D-erythritol 4-phosphate cytidylyltransferase [Mycobacterium tuberculosis H37Rv]	0.693049	0.689479	0.685741	0.86206	0.894883	0.881272	0.606674	0.653147	0.652628
NP_218100	Rv3583c	Rv3583c	RNA polymerase-binding transcription factor CarD [Mycobacterium tuberculosis H37Rv]	0.455269	0.487974	0.455589	0.865838	0.861112	0.855739	0.470093	0.449363	0.455331
NP_218101	Rv3584	lpqE	lipoprotein LpqE [Mycobacterium tuberculosis H37Rv]	0.862471	0.891983	0.873077	1.00426	1.00243	1.04174	0.94976	0.8555	0.815621
NP_218109	Rv3592	mhuD	heme-degrading monooxygenase [Mycobacterium tuberculosis H37Rv]	0.605825	0.436426	0.482864	1.01513	0.942101	0.967762	0.665394	0.509069	0.577914
YP_177995	Rv3596c	clpC1	ATP-dependent protease ATP-binding subunit ClpC [Mycobacterium tuberculosis H37Rv]	0.877453	0.874359	0.901584	0.997809	0.997239	1.01033	0.910243	0.907655	0.919745
NP_218114	Rv3597c	lsr2	iron-regulated H-NS-like protein [Mycobacterium tuberculosis H37Rv]	0.698781	0.729645	0.677485	0.942496	0.99099	0.954344	0.629394	0.654695	0.600062
NP_218119	Rv3602c	panC	pantothenate synthetase [Mycobacterium tuberculosis H37Rv]	1.61587	1.35052	1.67854	1.05034	1.01603	0.984388	1.24546	1.06753	1.36513
NP_218127	Rv3610c	ftsH	zinc metalloprotease FtsH [Mycobacterium tuberculosis H37Rv]	1.71035	1.58565	1.32342	0.970198	0.971915	1.18316	1.57051	1.50217	1.33812
NP_218133	Rv3616c	espA	ESX-1 secretion-associated protein EspA [Mycobacterium tuberculosis H37Rv]	0.708473	0.651657	0.66375	1.51009	1.44971	1.54141	0.864977	0.838416	0.834595
NP_218140	Rv3623	lpqG	lipoprotein LpqG [Mycobacterium tuberculosis H37Rv]	1.10292	1.05158	0.980793	0.9463	0.893857	0.949627	1.09679	1.00814	0.919422
NP_218145	Rv3628	ppa	inorganic pyrophosphatase [Mycobacterium tuberculosis H37Rv]	0.829381	0.80065	0.782608	0.986241	0.973627	0.962328	0.858979	0.832529	0.848434
NP_218165	Rv3648c	cspA	cold shock protein A [Mycobacterium tuberculosis H37Rv]	0.316475	0.256581	0.236903	0.950327	0.948656	0.942726	0.338108	0.305997	0.289612
NP_218178	Rv3661	Rv3661	hypothetical protein Rv3661 [Mycobacterium tuberculosis H37Rv]	1.61848	1.5576	1.45786	0.945674	1.02159	1.20138	1.47311	1.28643	1.35566
NP_218193	Rv3676	crp	cAMP receptor protein [Mycobacterium tuberculosis H37Rv]	0.704592	0.650467	0.651465	0.898295	0.879669	0.873528	0.744192	0.678689	0.729852
NP_218195	Rv3678c	Rv3678c	hypothetical protein Rv3678c [Mycobacterium tuberculosis H37Rv]	0.56449	0.500133	0.552553	0.948208	0.62221	0.625502	0.551193	0.458181	0.476898
NP_218196	Rv3679	Rv3679	anion transporter ATPase [Mycobacterium tuberculosis H37Rv]	1.14482	0.974548	0.889964	0.994082	1.03764	0.84309	1.0485	1.00049	0.893375
NP_218197	Rv3680	Rv3680	anion transporter ATPase [Mycobacterium tuberculosis H37Rv]	1.19073	0.767743	1.27804	1.23314	1.02146	1.17795	1.21681	0.847005	1.16547
NP_218205	Rv3688c	Rv3688c	hypothetical protein Rv3688c [Mycobacterium tuberculosis H37Rv]	1.05935	0.844211	0.982974	1.07079	0.949401	0.97021	0.950745	0.797034	0.863778
NP_218209	Rv3692	moxR2	methanol dehydrogenase transcriptional regulator MoxR [Mycobacterium tuberculosis H37Rv]	1.3886	1.28847	1.35493	1.02699	0.898249	0.961178	1.40242	1.27894	1.32128
NP_218216	Rv3699	Rv3699	hypothetical protein Rv3699 [Mycobacterium tuberculosis H37Rv]	1.17474	1.16246	1.15914	1.1083	1.09243	1.08818	1.28969	1.23861	1.22105
NP_218225	Rv3708c	asd	aspartate-semialdehyde dehydrogenase [Mycobacterium tuberculosis H37Rv]	0.948878	0.990415	0.985965	1.31013	0.999982	1.21216	1.03706	1.01358	1.06413
NP_218226	Rv3709c	ask	aspartokinase [Mycobacterium tuberculosis H37Rv]	1.51025	1.6117	1.45234	0.997963	0.999013	0.988059	1.38441	1.42659	1.35827
NP_218233	Rv3716c	Rv3716c	hypothetical protein Rv3716c [Mycobacterium tuberculosis H37Rv]	0.386342	0.418026	0.412716	0.78477	0.850426	0.867583	0.421283	0.455147	0.469811
NP_218235	Rv3718c	Rv3718c	hypothetical protein Rv3718c [Mycobacterium tuberculosis H37Rv]	0.911108	0.823785	0.831134	0.997578	1.01543	1.00864	0.950818	0.914594	0.939877
NP_218238	Rv3721c	dnaZX	DNA polymerase III subunit gamma/tau [Mycobacterium tuberculosis H37Rv]	1.9404	1.51826	1.88179	1.75431	1.41707	1.72831	2.87029	1.89112	2.67824
NP_218239	Rv3722c	Rv3722c	hypothetical protein Rv3722c [Mycobacterium tuberculosis H37Rv]	1.62312	1.48314	1.60267	1.92193	1.63366	1.65725	1.41214	1.25646	1.37578
NP_218251	Rv3734c	tgs2	diacyglycerol O-acyltransferase [Mycobacterium tuberculosis H37Rv]	0.823522	0.816548	0.824567	0.873816	0.879054	0.899983	0.906349	0.862065	0.877802
NP_218260	Rv3743c	ctpJ	cation transporter ATPase J [Mycobacterium tuberculosis H37Rv]	1.27661	1.57287	1.5912	1.2015	1.51856	1.56524	1.70835	2.34015	2.51235
NP_218264	Rv3747	Rv3747	hypothetical protein Rv3747 [Mycobacterium tuberculosis H37Rv]	1.08894	0.983326	1.02993	1.03451	1.10434	1.03035	1.11715	1.09537	1.01975
NP_218280	Rv3763	lpqH	lipoprotein LpqH [Mycobacterium tuberculosis H37Rv]	0.711793	0.704138	0.735671	1.13208	1.13958	1.16625	0.91097	0.82447	0.906396
NP_218291	Rv3774	echA21	enoyl-CoA hydratase EchA21 [Mycobacterium tuberculosis H37Rv]	1.81672	1.2472	1.73118	1.09047	0.962767	1.03461	1.59937	1.15651	1.43219
NP_218295	Rv3778c	Rv3778c	aminotransferase [Mycobacterium tuberculosis H37Rv]	0.919179	1.13145	1.17195	0.870514	0.878549	0.917315	0.93724	1.0463	1.05336
NP_218297	Rv3780	Rv3780	hypothetical protein Rv3780 [Mycobacterium tuberculosis H37Rv]	1.01671	0.956283	0.877599	1.12865	1.08585	1.0466	1.11845	0.979518	0.921303
NP_218305	Rv3788	Rv3788	hypothetical protein Rv3788 [Mycobacterium tuberculosis H37Rv]	0.706431	0.55771	0.506372	0.873803	0.685916	0.695112	0.742922	0.513724	0.528039
NP_218317	Rv3800c	pks13	polyketide synthase [Mycobacterium tuberculosis H37Rv]	1.56661	1.545	1.50265	0.975703	1.03809	1.00345	1.53389	1.51986	1.50448
NP_218318	Rv3801c	fadD32	long-chain-fatty-acid--AMP ligase FadD32 [Mycobacterium tuberculosis H37Rv]	1.274	1.24094	1.27543	1.03544	1.03112	1.02114	1.1813	1.08847	1.13996
YP_178017	Rv3803c	fbpD	MPT51/MPB51 antigen [Mycobacterium tuberculosis H37Rv]	0.373524	1.3654	1.27421	0.279519	0.831785	0.812131	0.259247	1.21828	1.07614
NP_218321	Rv3804c	fbpA	diacylglycerol acyltransferase/mycolyltransferase Ag85A [Mycobacterium tuberculosis H37Rv]	0.39871	0.370808	0.395447	0.838657	0.80362	0.818444	0.425829	0.398641	0.449267
NP_218331	Rv3814c	Rv3814c	acyltransferase [Mycobacterium tuberculosis H37Rv]	1.26659	1.29057	1.25132	1.27291	1.32824	1.23773	1.48439	1.57329	1.45027
NP_218358	Rv3841	bfrB	bacterioferritin BfrB [Mycobacterium tuberculosis H37Rv]	1.04272	1.00403	0.944952	0.815054	0.771415	0.761463	0.819709	0.767436	0.755991
NP_218363	Rv3846	sodA	superoxide dismutase [Mycobacterium tuberculosis H37Rv]	1.24692	1.185	1.19068	1.37502	1.27563	1.30558	1.35253	1.25813	1.25832
NP_218366	Rv3849	espR	ESX-1 transcriptional regulator EspR [Mycobacterium tuberculosis H37Rv]	0.430077	0.338835	0.505765	0.681726	0.683113	0.649394	0.407703	0.365335	0.475199
NP_218367	Rv3850	Rv3850	hypothetical protein Rv3850 [Mycobacterium tuberculosis H37Rv]	0.67312	0.577973	0.570216	0.940601	0.947178	0.946761	0.644897	0.612811	0.628882
NP_218369	Rv3852	hns	histone-like protein Hns [Mycobacterium tuberculosis H37Rv]	0.952906	0.918725	0.899952	1.09665	1.16609	1.16739	1.11408	1.04448	1.05099
NP_218376	Rv3859c	gltB	glutamate synthase large subunit [Mycobacterium tuberculosis H37Rv]	1.94881	2.38643	2.29494	1.08549	1.01566	1.00263	1.59653	1.88809	1.82656
NP_218381	Rv3864	espE	ESX-1 secretion-associated protein EspE [Mycobacterium tuberculosis H37Rv]	0.666976	0.820739	0.824473	1.19703	1.17827	1.15906	0.822993	0.837757	0.839402
NP_218382	Rv3865	espF	ESX-1 secretion-associated protein EspF [Mycobacterium tuberculosis H37Rv]	0.62227	0.608569	0.649987	1.15294	1.11827	1.14394	0.757201	0.712902	0.728279
NP_218384	Rv3867	espH	ESX-1 secretion-associated protein EspH [Mycobacterium tuberculosis H37Rv]	0.914439	0.920095	0.924812	1.17384	1.15379	1.06754	1.07806	1.00562	0.96675
NP_218385	Rv3868	eccA1	ESX-1 secretion system protein EccA1 [Mycobacterium tuberculosis H37Rv]	1.62575	1.32923	1.16658	1.10826	1.18782	1.02221	1.65879	1.3568	1.32494
YP_178021	Rv3872	PE35	PE family protein PE35 [Mycobacterium tuberculosis H37Rv]	0.593562	0.370241	0.42873	0.77343	0.897558	1.03437	0.649386	0.496517	0.569633
NP_218391	Rv3874	esxB	ESAT-6-like protein EsxB [Mycobacterium tuberculosis H37Rv]	1.07115	1.03794	1.06	1.21759	1.18675	1.18513	0.978633	0.967738	0.995108
YP_178023	Rv3875	esxA	ESAT-6 protein EsxA [Mycobacterium tuberculosis H37Rv]	0.82443	0.834493	0.862121	1.54562	1.516	1.45541	0.848305	0.863224	0.896919
NP_218397	Rv3880c	espL	ESX-1 secretion-associated protein EspL [Mycobacterium tuberculosis H37Rv]	0.560883	0.565009	0.519244	1.05042	1.04267	1.05856	0.702375	0.689928	0.701571
NP_218408	Rv3891c	esxD	ESAT-6 like protein EsxD [Mycobacterium tuberculosis H37Rv]	0.743367	0.603478	0.540255	1.0354	1.04403	1.03076	0.861419	0.719296	0.638218
NP_218431	Rv3914	trxC	thioredoxin TrxC [Mycobacterium tuberculosis H37Rv]	0.534181	0.543749	0.551925	0.993026	1.01238	0.992524	0.65952	0.633819	0.645413
NP_218435	Rv3917c	parB	chromosome partitioning protein ParB [Mycobacterium tuberculosis H37Rv]	1.35468	1.03192	1.00884	1.18735	1.04961	1.00345	1.54216	0.976784	1.01241
NP_218437	Rv3920c	Rv3920c	hypothetical protein Rv3920c [Mycobacterium tuberculosis H37Rv]	0.797785	0.930567	0.76385	0.895352	1.0393	0.909382	0.840776	0.775817	0.721978
