# Supplementary material for: LipidII interaction with specific residues of Mycobacterium tuberculosis PknB extracytoplasmic domain governs its optimal activation
Source: Nat Commun. 2019 Mar 15;10:1231. doi: 10.1038/s41467-019-09223-9 (PMC6428115; doi:10.1038/s41467-019-09223-9)
Supplement: Supplementary file 4 — Supplementary Data 2 [file 41467_2019_9223_MOESM4_ESM.xlsx]

## Sheet: Sheet1
Supplementary Data 2: 147 proteins encompassing 257 phosphopeptides that were found in total proteome. Ratios were calculated with respect to RvΔB in the presence of pristinamycin, which was labelled with TMT 126.
phosphopeptides (phosphosite)	Gene Number	Gene Name	dep1 (127/126)	dep2 (127/126)	dep3 (127/126)	WT1 (128/126)	WT2 (128/126)	WT3 (128/126)	GM1 (131/126)	GM2 (131/126)	GM3 (131/126)
DDtLPMLTGIR(T160)	Rv0002	dnaN	0.491	0.528	0.605	4.219	4.104	3.275	19.702	13.735	10.809
SAtDIGGLPGK(T433)	Rv0005	gyrB	0.715	0.643	0.578	4.375	4.969	5.642	22.499	15.042	16.966
VPGyAPQGGGYAEPAGR(Y388)	Rv0020c	fhaA	0.59	0.569	0.58	3.051	2.085	2.734	14.028	7.084	10.892
FEQSSNLHtGQFR(T116)	Rv0020c	fhaA	0.597	0.57	0.586	0.261	0.258	0.27	0.308	0.54	0.57
GGYPPETGGYPPQPGyPRPR(Y215)	Rv0020c	fhaA	0.659	0.617	0.742	0.648	0.819	0.528	1.874	2.089	1.648
GGPDPQGGsDPR(S196)	Rv0020c	fhaA	0.81	0.803	0.983	1.139	1.407	1.635	3.519	3.982	3.477
LASGEPAsGPASNSPAR(S196)	Rv0042c	Rv0042c	0.647	0.649	0.649	1.378	1.378	1.561	6.19	4.136	4.766
SQVGAtITHR(T205)	Rv0046c	ino1	0.7	0.436	0.448	0.54	0.928	0.83	1.13	1.759	1.564
EVALLPFTsSVR(S81)	Rv0055	rpsR1	0.857	0.775	0.701	2.718	2.778	2.765	15.391	7.556	7.769
LSGyLAAAK(Y337)	Rv0147	Rv0147	0.285	0.285	0.309	2.139	2.259	1.109	9.339	6.695	2.611
VYEGAAPHLtPVtLELGGK(T249; T252)	Rv0147	Rv0147	0.453	0.453	0.615	2.915	4.947	5.276	12.752	14.846	15.923
AAVPQPsEK(S69)	Rv0250c	Rv0250c	0.246	0.167	0.239	1.67	1.727	1.428	5.061	1.758	1.661
APAEtQAQR(T150)	Rv0251c	hsp	0.643	0.642	0.614	0.736	0.816	0.845	3.232	1.982	1.995
DNtDQFNTR(T940)	Rv0284	eccC3	0.433	0.433	0.391	1.209	1.209	0.874	5.105	2.805	1.95
SIGDVPtGIDLTK(T205)	Rv0284	eccC3	0.629	0.535	0.535	7.382	5.706	5.706	38.967	17.035	17.035
VTVtAADLR(T48)	Rv0300	vapB2	0.76	0.517	0.535	6.338	7.024	4.408	19.981	13.504	8.487
sFVAAPGR(S20)	Rv0341	iniB	1.129	1.129	0.975	1.247	1.247	1.178	1.315	3.999	3.565
NQAVtNVDR(T60)	Rv0350	dnaK	0.166	0.663	0.544	0.2	3.258	2.682	1.844	16.896	9.361
LLGSFELtGIPPAPR(T434)	Rv0350	dnaK	0.475	0.515	0.62	2.586	2.959	3.915	26.563	19.504	23.702
IQEGsGLSK(S479)	Rv0350	dnaK	0.561	0.559	0.509	0.989	0.938	0.938	5.727	3.216	3.216
SETFTTADDNQPsVQIQVYQGER(S409)	Rv0350	dnaK	0.586	0.586	0.563	2.355	2.355	2.143	18.984	10.639	8.973
AALGGsDISAIK(S558)	Rv0350	dnaK	0.593	0.593	0.579	0.894	0.929	0.947	5.442	3.398	3.312
YTAPEIsAR(S92)	Rv0350	dnaK	0.602	0.605	0.62	3.663	3.469	1.52	49.279	14.683	5.824
NQAEtLVYQTEK(T515)	Rv0350	dnaK	0.63	0.63	0.581	3.9	3.778	3.705	21.535	11.131	11.092
tTPSIVAFAR(T35)	Rv0350	dnaK	0.642	0.651	0.69	1.88	1.793	1.793	36.275	7.827	7.761
RIDPEtGEVR(T28)	Rv0351	grpE	0.644	0.487	0.792	2.22	1.31	2.266	9.316	3.122	6.34
IDPEtGEVR(T28)	Rv0351	grpE	0.735	0.757	0.835	10.341	13.419	10.423	45.372	41.436	30.548
YsTDLTAR(S165)	Rv0384c	clpB	0.432	0.432	0.403	0.985	0.868	0.854	10.79	4.176	4.176
AAVtAVSDAVR(T580)	Rv0384c	clpB	0.494	0.475	0.475	1.872	1.957	1.957	12.631	8.136	8.164
LLEGEtAK(T558)	Rv0384c	clpB	0.586	0.551	0.575	2.233	2.281	1.555	26.903	11.593	7.713
LPQAtGASTQPQLSR(T75)	Rv0384c	clpB	0.638	0.627	0.626	0.799	0.87	0.863	4.739	2.408	2.326
tAIVEGLAQR(T213)	Rv0384c	clpB	0.689	0.504	0.492	3.083	4.984	2.065	24.982	25.757	9.62
VtETLLK(T127)	Rv0440	groEL2	0.407	0.407	0.497	2.137	2.137	1.937	9.319	6.75	6.371
TIAyDEEAR(Y7)	Rv0440	groEL2	0.415	0.404	0.393	0.664	0.698	0.733	3.615	1.805	1.825
LEGDEAtGANIVK(T435)	Rv0440	groEL2	0.52	0.514	0.533	3.364	4.803	4.029	13.435	14.937	13.582
DETTIVEGAGDtDAIAGR(T337)	Rv0440	groEL2	0.551	0.551	0.518	2.228	2.027	2.027	10.855	4.66	4.66
DQPFItGER(T250)	Rv0467	icl1	0.61	0.642	0.637	2.883	2.883	2.734	10.92	7.483	7.139
LAADVADVPtVVIAR(T223)	Rv0467	icl1	0.705	0.752	0.761	2.856	2.856	3.174	15.699	10.732	11.556
VtMSDVR(T184)	Rv0469	umaA	0.433	0.499	0.513	1.494	1.471	1.265	9.006	4.645	3.947
AGILEPSETsQVR(S93)	Rv0474	Rv0474	0.432	0.47	0.512	2.276	2.718	2.721	9.272	7.804	7.943
DAIITDtAItER(T103; T106)	Rv0474	Rv0474	0.442	0.459	0.601	3.034	3.205	1.444	17.504	8.711	3.131
DAIITDtAITER(T103)	Rv0474	Rv0474	0.467	0.459	0.542	1.852	1.906	1.436	7.868	5.955	4.069
sGVSNPYLSQVER(S44)	Rv0474	Rv0474	0.569	0.587	0.587	1.475	1.985	1.985	6.784	7.332	7.332
ASDVAsDIGSFIR(S20)	Rv0474	Rv0474	0.614	0.61	0.735	4.29	5.433	5.61	26.772	18.897	19.261
LQEDLPEQLtELR(T69)	Rv0475	hbhA	0.404	0.391	0.453	3.573	3.65	5.856	48.561	12.971	19.463
SQQsFEEVSAR(S114)	Rv0475	hbhA	0.479	0.48	0.48	1.183	1.175	1.12	11.843	4.21	4.206
AAEGyLEAATSR(Y87)	Rv0475	hbhA	0.541	0.542	0.542	1.799	1.748	1.636	16.225	7.079	6.134
AEGYVDQAVELtQEALGTVASQTR(T133)	Rv0475	hbhA	0.606	0.575	0.487	2.554	2.368	2.122	20.291	8.27	8.27
GDEAVELTSStEER(T55)	Rv0566c	Rv0566c	0.596	0.551	0.533	3.586	5.267	5.802	28.833	18.959	20.38
AFEAGEPQAsGK(S88)	Rv0566c	Rv0566c	0.747	0.763	0.767	1.703	1.831	1.831	11.515	7.162	7.327
MDLtDDSWAAVR(T116)	Rv0639	nusG	0.443	0.46	0.466	1.811	2.896	2.78	8.427	8.268	7.617
ETPVELtFGQVSK(T231)	Rv0639	nusG	0.483	0.499	0.502	3.082	3.167	3.167	27.829	14.035	14.035
VQNLDVGDyIFQVEVPTEEVTEIK(Y78)	Rv0639	nusG	0.518	0.519	0.519	9.708	8.998	5.654	80.854	46.47	30.26
VLPGyILVR(Y108)	Rv0639	nusG	0.577	0.618	0.598	3.903	15.143	5.107	32.383	27.861	19.43
SFtFTLK(T69)	Rv0640	rplK	0.739	0.69	0.694	5.565	5.361	4.9	34.288	17.657	15.561
QDAtVEVAIR(T41)	Rv0641	rplA	0.724	0.474	0.653	2.693	2.272	1.847	12.731	7.38	5.846
LSFEtAR(T197)	Rv0642c	mmaA4	0.549	0.556	0.556	13.114	13.114	9.792	45.723	27.601	18.809
AIEVtSEEVYNR(T263)	Rv0642c	mmaA4	0.602	0.602	0.614	3.998	3.998	3.935	27.283	14.082	14.082
EHQsDIEV(S484)	Rv0647c	Rv0647c	0.923	0.945	0.967	1.778	1.906	1.298	4.651	4.523	2.133
EMtLLELSDFVK(T17)	Rv0652	rplL	0.564	0.537	0.493	14.292	14.774	17.377	68.853	42.764	56.201
LStDELLDAFK(T6)	Rv0652	rplL	0.706	0.707	0.614	6.826	7.941	7.224	59.375	35.105	35.244
GSLDtQGVK(T104)	Rv0682	rpsL	0.618	0.617	0.584	1.892	1.964	2.06	10.211	6.426	6.584
IAGsQVLK(S594)	Rv0684	fusA1	0.58	0.546	0.546	2.151	2.116	2.116	9.722	5.862	6.036
QTGGsGQFAK(S509)	Rv0684	fusA1	0.892	0.897	0.886	3.146	2.562	2.759	17.348	8.975	9.432
TtLtAAITK(T27; T29)	Rv0685	tuf	0.236	0.232	0.344	0.858	0.864	0.975	4.301	2.367	2.874
FPDLNEtK(T46)	Rv0685	tuf	0.512	0.433	0.425	8.925	13.082	10.062	22.072	23.779	19.001
TTVtGVEMFR(T259)	Rv0685	tuf	0.761	1.094	0.78	4.467	9.482	2.632	35.237	48.738	13.216
FPDLNEtKAFDQIDNAPEER(T46)	Rv0685	tuf	0.905	0.713	0.654	14.544	15.972	13.676	80.907	43.778	36.315
tVDALMR(T83)	Rv0700	rpsJ	0.377	0.378	0.363	0.861	0.808	0.818	4.768	2.013	2.139
TGASVVGPVPLPtEK(T44)	Rv0700	rpsJ	0.532	0.529	0.556	1.672	1.679	1.679	9.395	4.502	4.481
tGGLVMVR(T202)	Rv0701	rplC	0.947	0.923	0.971	0.727	0.726	0.651	1.658	2.46	2.131
MPsGEIR(S179)	Rv0704	rplB	0.479	0.537	0.557	0.821	0.81	0.778	3.887	2.275	2.122
QYAEyVK(Y31)	Rv0707	rpsC	0.522	0.47	0.46	3.072	2.952	2.582	11.365	8.487	7.078
tIVVELEDR(T73)	Rv0710	rpsQ	0.432	0.427	0.406	1.457	1.492	2.211	6.048	3.91	6.133
AHDEDsVAGIGDR(S104)	Rv0710	rpsQ	0.692	0.609	0.73	0.95	1.37	0.95	3.342	3.611	2.342
VADNtGAK(T14)	Rv0714	rplN	0.495	0.48	0.456	0.426	0.489	0.525	2.471	1.665	1.739
VDEEtGK(T91)	Rv0715	rplX	0.612	0.644	0.651	0.768	0.804	0.81	3.13	2.214	2.135
LtSIALPR(T111)	Rv0716	rplE	0.641	0.594	0.558	1.923	1.923	2.08	13.113	8.29	8.855
NEGyISDFR(Y45)	Rv0718	rpsH	0.475	0.427	0.656	2.578	3.249	3.261	19.454	14.477	13.655
TLVSNLVTGVTQGYtTK(T85)	Rv0719	rplF	0.832	1.122	1.169	2.106	1.435	1.36	14.437	5.874	5.4
AAGIDtVVFDR(T94)	Rv0720	rplR	0.989	0.97	1.062	2.662	3.687	3.644	16.11	17.634	17.466
SEALAASVLPDRtI(T219)	Rv0721	rpsE	0.694	0.66	0.653	3.537	6.673	10.638	14.935	20.339	27.605
LGIPQIsTGELFR(S30)	Rv0733	adk	0.265	0.264	0.263	0.212	0.195	0.179	0.546	0.48	0.46
ADDtDDVILNR(T133)	Rv0733	adk	0.55	0.633	0.647	3.747	2.616	5.594	15.483	8.888	13.502
GVGyVLR(Y241)	Rv0757	phoP	0.441	0.447	0.456	1.707	2.178	1.876	12.293	8.718	7.259
AGQPVSLSPTEFtLLR(T180)	Rv0757	phoP	0.889	0.78	0.765	2.596	2.755	2.693	13.162	11.834	10.532
YSSPQtDFQR(T24)	Rv0810c	Rv0810c	0.483	0.483	0.422	3.682	4.08	3.474	11.507	7.708	7.533
ELSGtGTDR(T36)	Rv0810c	Rv0810c	0.798	0.681	0.734	3.588	8.123	5.226	8.577	10.493	7.491
QGLtLPASVDLEK(T10||T10)	Rv0814c; Rv3118	sseC2/C1	0.474	0.474	0.661	7.203	7.203	5.586	17.632	11.06	7.472
SPDEFsGK(S170)	Rv0815c	cysA2	0.686	0.801	0.801	1.307	1.585	1.585	10.044	7.539	7.539
EDFtGEGAK(T279)	Rv0824c	desA1	0.628	0.544	0.513	7.009	6.759	4.574	40.418	17.101	11.682
SSALPtGVEALK(T35)	Rv0871	cspB	0.813	0.691	0.769	7.645	7.189	7.189	33.568	19.491	20.108
GYEtAESLAAR(T394)	Rv0873	fadE10	0.466	0.466	0.514	3.049	3.036	3.036	11.754	7.674	7.87
VLVVDDDsDVLASLER(S20)	Rv0903c	prrA	0.724	0.726	0.812	2.067	2.667	3.231	11.755	9.857	12.186
tAVLDFIDR(T261)	Rv1021	Rv1021	0.961	0.822	0.822	9.892	10.02	11.541	40.746	26.055	31.556
FALYSVSDTPETTtASR(T126)	Rv1109c	Rv1109c	0.589	0.561	0.572	2.001	7.527	8.491	7.589	21.915	24.327
AAtEELEGYR(T131)	Rv1129c	Rv1129c	0.493	0.478	0.478	1.617	0.809	0.764	7.019	2.411	2.378
DDQPLADtANQVALAIR(T579)	Rv1133c	metE	0.424	0.448	0.475	0.75	0.788	0.911	1.398	1.314	2.065
VPSAEEMADsLR(S713)	Rv1133c	metE	0.585	0.523	0.505	2.421	1.741	1.542	13.987	3.913	3.684
QEItEVIALQER(T472)	Rv1133c	metE	0.626	0.647	0.728	5.22	3.801	3.45	30.31	10.945	9.142
TGDGPLEAtK(T36)	Rv1211	Rv1211	0.655	0.641	0.607	7.318	8.546	7.841	9.544	13.014	11.624
TGDGPLEAtKEGR(T36)	Rv1211	Rv1211	0.775	0.777	0.833	5.815	5.731	8.927	11.623	10.407	15.65
sDLLEANGAIFTAQGK(S100)	Rv1240	mdh	0.572	0.549	0.549	3.377	3.258	3.258	15.711	10.685	11.4
TAMsAVDDLR(S212)	Rv1265	Rv1265	0.588	0.637	0.577	2.731	2.759	2.943	10.875	6.756	7.134
QVLDtLVDAGVAR(T175)	Rv1265	Rv1265	0.617	0.652	0.652	1.577	1.557	1.484	6.807	4.502	4.331
LPGLESPEEEsAAR(S107)	Rv1265	Rv1265	0.686	0.68	0.65	1.681	1.972	1.725	9.505	7.125	5.972
ILDsGGR(S54)	Rv1298	rpmE	0.424	0.452	0.432	1.879	2.02	2.02	17.291	6.434	6.434
VVEEARtDAER(T78)	Rv1307	atpH	0.447	0.457	0.473	0.795	0.807	0.83	2.946	2.094	2.06
LDsGEQLK(S66)	Rv1334	mec	0.835	0.841	0.826	1.916	1.866	1.444	10.573	6.826	5.104
DAEsDEVLGK(S133)	Rv1388	mihF	0.43	0.455	0.539	2.361	2.745	2.296	18.859	8.75	7.457
AQEIMTELEIAPtR(T169)	Rv1388	mihF	0.533	0.592	0.592	1.434	2.345	2.361	5.72	3.874	4.037
GGtNLtQVLK(T122; T125)	Rv1388	mihF	0.654	0.594	0.606	9.909	12.69	13.125	40.214	19.599	20.492
AQEIMTELEIAPtRR(T169)	Rv1388	mihF	0.686	0.686	0.686	2.707	3.038	1.735	9.352	5.244	3.376
EIHADLLEHtEGE(T107)	Rv1390	rpoZ	0.602	0.467	0.466	1.071	0.944	0.761	4.913	2.25	1.686
TVTPEGDtK(T116)	Rv1443c	Rv1443c	0.862	0.865	0.842	1.482	1.8	1.2	5.702	5.039	3.346
sVNEGFSGGEK(S146)	Rv1463	Rv1463	0.625	0.547	0.588	5.743	4.825	4.705	26.376	13.642	13.264
YPHQPAPtGA(T264)	Rv1463	Rv1463	0.664	0.636	0.594	5.581	1.755	1.049	19.612	3.943	2.396
IQFTPDLVPtDIIGTR(T111)	Rv1479	moxR1	0.732	0.737	0.695	4.658	5.357	5.894	40.941	20.485	22.96
VINANLtGAFR(T114)	Rv1483	fabG1	1.24	1.24	1.17	1.604	1.604	1.492	6.592	5.186	4.98
AAAyLQAQGQAK(Y247)	Rv1488	Rv1488	0.539	0.532	0.533	2.597	2.699	2.095	19.273	10.409	7.837
AMILTAEGtR(T198)	Rv1488	Rv1488	0.557	0.576	0.617	2.879	2.986	2.84	15.341	11.173	10.19
GVLDEAtGR(T153)	Rv1488	Rv1488	0.623	0.55	0.729	2.574	3.004	1.457	16.699	9.553	4.183
VELQDGtVTGDYDAR(T96)	Rv1558	Rv1558	0.252	0.281	0.29	1.033	1.665	1.694	6.6	6.439	6.606
FtDSQLR(T217)	Rv1593c	Rv1593c	0.508	0.508	0.51	3.179	3.141	2.922	21.799	10.991	10.518
DIYGAALGYQVDAtNLQR(T182)	Rv1593c	Rv1593c	0.593	0.603	0.691	1.369	1.814	1.474	7.463	5.2	4.533
VITQTGtIAQSGR(T199)	Rv1593c	Rv1593c	0.952	0.898	0.894	3.163	2.956	3.14	18.186	10.898	11.336
VtDEFAALRPPGQL(T224)	Rv1593c	Rv1593c	1.186	1.254	1.188	4.882	4.973	5.297	16.344	16.685	17.306
EITALEGEVATLsER(S146)	Rv1626	Rv1626	0.834	0.835	0.835	1.601	1.606	1.398	8.072	5.874	5.898
ADLLVVGNVGLStIAGR(T119)	Rv1636	TB15.3	0.585	0.585	0.6	2.576	3.217	4.225	11.876	8.546	11.897
VTGtAPIYEILHDAK(T63)	Rv1636	TB15.3	0.805	0.788	0.809	5.979	7.263	7.173	38.088	23.795	23.795
tVVAANDTK(T48)	Rv1642	rpmI	0.49	0.52	0.551	2.235	2.253	2.27	10.62	6.778	6.856
DQTSDEVTVEtTSVFR(T21)	Rv1827	garA	0.601	0.597	0.613	0.426	0.431	0.397	0.432	0.841	0.812
RAtIEQLLtIPLAK(T574; T580)	Rv1837c	glcB	0.469	0.51	0.622	9.63	9.161	8.17	48.713	27.332	25.954
VVFINtGFLDR(T458)	Rv1837c	glcB	0.684	0.657	0.6	4.963	5.327	3.989	31.913	22.222	15.452
AMGtDLLTIR(T119)	Rv1871c	Rv1871c	0.648	0.492	0.582	1.839	5.207	2.91	8.558	12.543	7.253
AIEILQtGVIR(T379)	Rv1872c	lldD2	1.412	1.412	1.294	4.419	4.419	4.265	22.174	14.136	13.711
NDPtQQIPK(T234)	Rv1886c	fbpB	0.392	0.441	0.496	2.302	2.263	2.224	8.573	5.705	5.733
GDIAGGAsGIVK(S43)	Rv1893	Rv1893	0.265	0.284	0.301	7.104	7.104	7.657	12.394	7.523	7.996
AQyLSGR(Y612)	Rv1925	fadD31	0.579	0.523	0.497	1.784	1.9	1.911	8.122	4.849	4.745
LGAVSYEtDR(T18)	Rv2050	Rv2050	0.542	0.536	0.529	1.174	1.147	1.12	2.747	2.398	2.301
AEAsIETPtPVQSQR(S55; T60)	Rv2094c	tatA	0.732	0.699	0.676	3.143	3.081	2.436	13.235	11.536	7.542
AEASIETPtPVQSQR(T60)	Rv2094c	tatA	0.894	0.901	0.91	2.426	2.605	2.415	8.319	9.408	9.109
AAGVDVDPLDtGAPVAIASAAAVSGLR(T133)	Rv2096c	pafB	0.767	0.747	0.773	1.878	1.954	1.868	7.395	6.128	6.009
GGGGGDDDDIAGStAAGQER(T22)	Rv2111c	pup	0.547	0.537	0.547	3.7	4.023	3.767	6.729	6.667	6.024
TyLESQLEELGQR(Y226)	Rv2145c	wag31	0.461	0.54	0.54	1.487	1.525	1.525	8.645	5.857	5.757
GSAAPVDsNADAGGFDQFNR(S245)	Rv2145c	wag31	0.785	0.697	0.706	4.86	3.977	2.962	10.284	18.487	11.868
DtLIMSYEWPEDR(T64)	Rv2185c	TB16.3	1.03	1.001	0.975	4.465	4.308	3.745	21.59	16.454	13.821
ILPVDFTEDtGELtPTMK(T571; T575)	Rv2187	fadD15	0.52	0.523	0.485	5.289	5.761	7.342	26.513	14.479	18.619
ILPVDFTEDTGELtPTMK(T575)	Rv2187	fadD15	0.528	0.478	0.412	4.394	4.616	4.85	17.908	10.645	10.819
VyNTAEQNAANAGK(Y284)	Rv2187	fadD15	0.582	0.582	0.727	1.488	1.439	1.439	6.716	3.459	3.459
FAsDIEAIYNKE(S591)	Rv2187	fadD15	0.604	0.612	0.722	12.354	13.548	19.952	48.881	30.581	43.569
TLDGDQtAEFGGVR(T66)	Rv2204c	Rv2204c	0.503	0.492	0.6	6.25	5.167	4.442	26.105	9.523	8.637
MSAPYVEGASIDFVDtIEK(T94)	Rv2204c	Rv2204c	0.689	0.441	0.535	4.97	4.101	2.539	39.201	12.514	7.82
SLLTSGAtDAK(T91)	Rv2229c	Rv2229c	0.511	0.511	0.532	12.32	12.32	11.873	33.351	20.513	19.681
LEAEsK(S114)	Rv2244	acpM	0.587	0.557	0.619	3.406	4.239	2.855	18.995	12.767	8.314
VGDyLVVK(Y8)	Rv2302	Rv2302	0.663	0.646	0.58	2.735	2.794	2.926	15.921	11.297	11.475
VAVtGEVLGHTK(T62)	Rv2442c	rplU	0.669	0.614	0.609	1.047	1.291	1.004	7.64	4.165	3.368
VSLPVALVVDGATVTtDAK(T51)	Rv2442c	rplU	0.67	0.698	0.74	6.691	12.53	4.714	35.856	25.977	20.207
FTSEAALFGNDLAtQPNYPAEIR(T61)	Rv2455c	Rv2455c	0.536	0.609	0.596	3.294	2.821	2.005	15.667	9.867	6.486
AAVEAATVTDSDGNTIDtSEFFGK(T433)	Rv2462c	tig	0.55	0.518	0.6	4.435	9.938	6.861	25.33	22.392	15.67
QEIDQtRDQLAATIDSLAER(T16)	Rv2520c	Rv2520c	0.43	0.475	0.487	3.58	3.456	3.265	15.331	9.319	8.328
QEIDQtRDQLAAtIDSLAER(T16; T23)	Rv2520c	Rv2520c	0.487	0.544	0.54	5.887	6.422	7.948	29.21	18.863	21.009
DQLAAtIDSLAER(T23)	Rv2520c	Rv2520c	0.604	0.594	0.569	2.371	4.2	4.866	9.642	12.517	14.062
GISAAEVVDtR(T37)	Rv2533c	nusB	0.65	0.631	0.709	3.625	3.704	3.556	16.628	9.459	8.835
DTTyLYR(Y72)	Rv2534c	efp	0.713	0.713	0.704	1.487	1.321	1.321	9.972	4.719	4.157
TDtEADQtKPGDEPK(T216; T221)	Rv2536	Rv2536	0.523	0.545	0.568	12.384	11.491	10.663	29.05	19.007	18.453
TTESDtPtEVIR(T207; T209)	Rv2536	Rv2536	0.653	0.72	0.793	4.632	4.535	4.439	24.115	18.852	18.334
AADtDVFSAVR(T160)	Rv2536	Rv2536	0.766	0.739	0.766	0.764	0.773	0.775	1.854	2.305	2.27
ADDSPtGEMQVAQPEAQTAAVATVER(T173)	Rv2536	Rv2536	0.82	0.899	0.836	0.484	0.47	0.449	0.953	1.56	1.444
TDTEADQtKPGDEPK(T221)	Rv2536	Rv2536	0.831	0.829	0.702	5.401	4.015	5.352	15.043	10.162	13.615
EAPtEVIR(T197)	Rv2536	Rv2536	0.979	0.983	0.987	0.735	0.774	0.763	1.717	2.336	2.271
ADDSPtGEMQVAQPEAQTAAVAtVER(T173; T190)	Rv2536	Rv2536	1.1	1.003	0.885	1.224	1.056	0.674	3.301	2.934	2.004
TTESDTPtEVIR(T209)	Rv2536	Rv2536	1.124	1.106	1.151	0.666	0.697	0.659	1.404	1.924	1.853
RtETDDVSEDSLEELK(T11)	Rv2699c	Rv2699c	0.62	0.548	0.674	3.341	4.275	3.049	21.926	11.451	10.291
FGLtDGQPR(T482)	Rv2703	sigA	0.47	0.482	0.492	3.165	2.534	2.567	16.771	11.176	11.432
tLDEIGQVYGVTR(T488)	Rv2703	sigA	0.961	0.908	0.908	1.888	1.831	1.831	11.688	6.631	6.631
tALLNAAGEVELAK(T37)	Rv2710	sigB	0.405	0.48	0.48	2.209	2.34	3.334	14.472	7.608	11.11
SVLAtLDER(T261)	Rv2710	sigB	0.481	0.488	0.505	0.905	1.052	1.109	6.338	4.184	4.184
tLDQIGK(T283)	Rv2710	sigB	0.547	0.547	0.563	2.301	3.878	2.428	16.494	18.838	11.419
MNELVDtTEMYLR(T7)	Rv2711	ideR	0.478	0.449	0.488	1.526	1.651	1.633	5.134	4.917	4.732
YANAIGsAELAESSVQGR(S203)	Rv2744c	35kd_ag	0.6	0.611	0.624	1.448	1.722	1.768	6.597	5.705	5.949
MQEQVsASLR(S168)	Rv2744c	35kd_ag	0.755	0.648	0.648	3.892	3.615	3.502	16.942	10.86	9.797
sMSELAAPGNTPSLDEVR(S173)	Rv2744c	35kd_ag	0.996	0.936	0.999	3.506	2.986	2.96	16.895	10.258	8.735
sGIIPISR(S88)	Rv2778c	Rv2778c	0.161	0.158	0.158	0.493	0.481	0.481	1.13	0.8	0.8
GEtQILGVTTLDMIK(T379)	Rv2783c	gpsI	0.861	0.796	0.742	5.146	4.757	4.443	24.136	16.616	15.307
YIsQIDVER(S71)	Rv2785c	rpsO	0.629	0.574	0.642	2.604	4.931	3.862	20.414	19.103	14.126
SASsTVEAPVAR(S38)	Rv2839c	infB	0.664	0.639	0.694	3.271	3.529	2.678	27.286	13.553	12.004
sAALLTR(S209)	Rv2890c	rpsB	0.449	0.448	0.448	1.217	1.217	1.219	6.146	3.112	3.397
ELEAMEQtGGFEGR(T123)	Rv2890c	rpsB	0.558	0.48	0.571	3.426	2.547	4.422	12.447	8.174	17.115
ESyGVGVER(Y65)	Rv2904c	rplS	0.698	0.677	0.623	0.921	0.9	0.9	4.806	3.012	3.021
EEPsLIEINSER(S47)	Rv2909c	rpsP	0.604	0.444	0.633	1.115	1.676	1.295	6.743	6.144	4.178
IDTsGLPAVGDDATVPR(S73)	Rv2921c	ftsY	0.678	0.652	0.663	0.542	0.533	0.534	0.966	1.511	1.569
IDtSGLPAVGDDAtVPR(T72; T83)	Rv2921c	ftsY	0.978	0.933	0.923	7.41	8.332	8.777	29.118	25.665	26.606
QATAAVENVVDtIVR(T31)	Rv2986c	hupB	0.587	0.587	0.553	3.787	5.55	6.045	25.502	23.228	26.973
GDSVTItGFGVFEQR(T45)	Rv2986c	hupB	0.828	0.686	0.692	2.131	1.918	1.264	13.433	7.741	5.922
AVVsGAQR(S90)	Rv2986c	hupB	0.911	0.778	0.863	0.919	0.699	0.676	10.165	4.463	3.768
tGETVK(T65)	Rv2986c	hupB	1.338	1.355	1.098	3.686	3.696	2.56	27.912	26.292	18.729
IITAAtVVLPFK(T148)	Rv2987c	leuD	0.491	0.568	0.756	5.28	4.632	4.182	59.825	20.612	17.381
SNVDtDQIIPAVFLK(T21)	Rv2987c	leuD	0.665	0.596	0.675	4.571	5.39	4.873	28.79	30.234	27.043
sQVIEAVNLFR(S102)	Rv3002c	ilvN	0.433	0.463	0.411	3.386	3.423	3.095	13.611	9.037	8.247
MTIVVSAEDTPLEQItK(T64)	Rv3002c	ilvN	0.491	0.583	0.583	2.54	2.54	2.857	10.199	7.157	8.266
ADIEAtEVR(T121)	Rv3105c	prfB	0.598	0.565	0.617	6.275	7.3	3.685	19.454	16.738	8.603
VTSELSHtQGELR(T68)	Rv3105c	prfB	0.661	0.628	0.628	1.534	1.708	1.708	5.004	4.106	4.068
GSDtAVIR(T217)	Rv3140	fadE23	0.575	0.563	0.552	3.323	3.855	3.331	18.288	12.368	8.125
DDtAVLVTLTAR(T226)	Rv3200c	Rv3200c	0.812	0.78	0.78	3.558	3.271	3.196	16.11	8.649	8.404
DDsGLLTLTDER(S37)	Rv3208A	TB9.4	0.65	0.65	0.556	4.339	4.339	4.169	20.549	10.637	9.068
EDQsDLIYK(S405)	Rv3240c	secA1	0.742	0.736	0.731	5.025	4.806	4.596	18.285	12.571	12.449
VEKDPENPtVVLtVR(T213; T217)	Rv3246c	mtrA	0.411	0.281	0.538	1.677	1.499	1.375	7.026	3.239	3.18
DPENPtVVLtVR(T213; T217)	Rv3246c	mtrA	0.596	0.672	0.692	3.002	4.11	3.098	12.864	11.192	7.885
GEGFDtAVIGDGTQALtAVR(T32; T43)	Rv3246c	mtrA	0.644	0.644	0.565	2.319	2.319	4.709	15.576	6.868	13.585
VEKDPENPtVVLTVR(T213)	Rv3246c	mtrA	0.69	0.536	0.768	3.582	4.364	3.144	10.977	8.362	6.134
DPENPtVVLTVR(T213)	Rv3246c	mtrA	0.704	0.627	0.595	3.816	5.018	2.276	12.777	9.553	5.337
ITQIYEGtNQIQR(T375)	Rv3274c	fadE25	0.278	0.271	0.245	0.768	0.513	0.449	1.995	0.86	0.757
VDSGVEtGSVIGGQFDSMLAK(T383)	Rv3285	accA3	0.53	0.53	0.503	1.743	1.743	1.735	10.554	4.812	4.893
EALIEsGVLIPAR(S61)	Rv3407	vapB47	0.505	0.382	0.4	7.572	7.974	7.663	14.809	9.212	8.966
DYLDEtGGR(T256)	Rv3410c	guaB3	0.534	0.552	0.552	1.39	1.521	1.521	6.23	5.367	5.367
GMSGLEDsSDLVVSPYVR(S11)	Rv3411c	guaB2	0.669	0.666	0.662	4.887	4.71	4.539	27.151	15.878	15.131
tGIAQVATVSSR(T141)	Rv3417c	groEL1	0.644	0.541	0.523	1.47	1.919	1.944	7.872	8.094	7.927
YGGtEIK(T77)	Rv3418c	groES	0.4	0.376	0.384	3.628	3.329	3.197	13.182	10.639	10.343
YNGEEyLILSAR(Y86)	Rv3418c	groES	0.489	0.513	0.726	2.537	4.041	4.651	15.072	17.662	16.033
DVLAVVsK(S99)	Rv3418c	groES	0.616	0.607	0.624	0.464	0.48	0.463	1.66	1.272	1.223
EKPQEGtVVAVGPGR(T42)	Rv3418c	groES	0.666	0.693	0.703	4.333	3.096	5.726	25.352	8.709	15.779
IPLDVAEGDtVIYSK(T68)	Rv3418c	groES	0.722	0.586	0.68	15.866	13.952	19.117	59.309	35.059	46.377
ItTtEPK(T35; T37)	Rv3456c	rplQ	0.791	0.791	0.776	0.901	0.956	0.984	3.425	2.624	2.5
TLLSSIPGAAVtSIR(T52)	Rv3457c	rpoA	0.484	0.48	0.512	3.033	2.654	1.789	19.172	9.185	6.043
EDVtEIILNLK(T74)	Rv3457c	rpoA	0.631	0.641	0.565	23.407	23.407	10.101	79.394	59.007	32.255
VDAtRVEQR(T181)	Rv3457c	rpoA	0.644	0.598	0.527	2.149	2.504	1.351	10.905	7.667	3.714
tLVELFGLAR(T214)	Rv3457c	rpoA	0.695	0.551	0.429	7.394	4.693	4.299	32.653	13.704	12.473
SLNtVPFQIAR(T147)	Rv3458c	rpsD	1.291	1.196	1.253	1.957	2.098	1.833	12.246	8.599	7.572
DLtEEQLIHLR(T49)	Rv3460c	rpsM	0.58	0.561	0.57	2.131	1.947	1.54	13.363	6.679	5.178
DyIEANLK(Y59)	Rv3460c	rpsM	0.738	0.618	0.618	1.902	1.902	1.98	15.527	7.941	7.968
SNEILAAtGIDR(T37)	Rv3460c	rpsM	0.741	0.742	0.742	1.98	2.446	2.446	14.446	9.929	9.929
VVVELSPyDLSR(Y61)	Rv3462c	infA	0.527	0.521	0.516	2.665	2.25	2.052	15.798	6.48	5.451
EyLVLK(Y34)	Rv3583c	Rv3583c	0.481	0.501	0.514	2.188	4.048	9.262	13.51	17.25	41.274
VPAENAEyVGVR(Y55)	Rv3583c	Rv3583c	0.736	0.643	0.606	2.793	3.528	3.439	23.048	16.874	16.481
VSItDAAMVAAATLADR(T375)	Rv3596c	clpC1	0.524	0.739	0.855	6.619	12.103	16.895	28.411	22.701	14.873
GGESGSPSTsLVLDQFGR(S168)	Rv3596c	clpC1	0.593	0.6	0.801	2.313	2.723	7.148	18.291	10.967	35.064
FQPVQVGEPtVEHtIEILK(T351; T355)	Rv3596c	clpC1	0.677	0.444	0.763	10.413	7.876	13.512	76.227	25.043	41.027
EQsAAIR(S80)	Rv3597c	lsr2	0.442	0.436	0	2.151	1.976	0	15.996	6.05	0
tLEENQK(T41)	Rv3648c	cspA	0.332	0.327	0.322	2.616	2.662	2.544	5.514	3.815	3.6
VTIVGLPDIPGyAAK(Y278)	Rv3709c	ask	0.672	0.672	0.728	2.416	6.28	6.811	14.694	23.072	24.504
EEESAQtFK(T448)	Rv3801c	fadD32	0.604	0.676	0.656	5.369	8.358	8.952	38.353	25.233	26.935
FDPEDtSEQLVIVGER(T552)	Rv3801c	fadD32	0.644	0.734	0.803	3.803	5.255	6.066	17.444	19.321	20.031
LGGGAPTVEEsR(S230)	Rv3814c	Rv3814c	1.217	1.196	1.21	0.417	0.409	0.426	0.515	1.602	1.556
TNPSGAtMAALANFFR(T60)	Rv3849	espR	0.613	0.544	0.583	3.459	3.402	3.402	25.094	10.897	10.897
StVEGANDALAR(T90)	Rv3852	hns	0.574	0.594	0.594	1.719	1.71	1.63	6.619	3.96	3.849
IEtNGQLAAAAK(T72)	Rv3852	hns	0.775	0.676	0.645	6.627	5.75	6.109	28.062	16.367	17.968
APIDAGtAASQR(T390)	Rv3864	espE	0.607	0.574	0.569	4.035	5.012	4.777	8.529	7.846	7.378
ATDtVAGISGR(T32)	Rv3865	espF	0.74	0.729	0.771	6.405	7.954	5.459	17.377	15.498	10.844
IsGDLK(S22)	Rv3874	esxB	0.436	0.477	0.485	3.953	5.48	2.54	32.377	15.153	6.585
TDAAtLAQEAGNFER(T10)	Rv3874	esxB	0.713	0.695	0.744	3.542	3.888	3.838	13.959	8.598	7.901
GAAGtAAQAAVVR(T49)	Rv3874	esxB	0.724	0.658	0.701	5.206	4.724	3.882	15.048	10.54	8.114
WDATAtELNNALQNLAR(T63)	Rv3875	esxA	0	0.672	0	5.14	5.739	13.738	15.658	12.516	28.095
TISEAGQAMAStEGNVTGMFA(T86)	Rv3875	esxA	0.733	0.508	0.691	2.259	2.961	2.656	5.885	5.269	4.672
AtDLTVAK(T56)	Rv3914	trxC	0.466	0.44	0.44	1.374	1.383	1.383	12.253	5.575	5.545
GLAALIPTGPADGESGPPtLGPR(T32)	Rv3917c	parB	0.427	0.483	0.447	1.306	1.464	1.464	4.609	3.176	3.532
IVVEFGsVDDLAR(S319)	Rv3917c	parB	0.591	0.656	0.693	3.157	3.333	4.119	23.512	13.158	14.982
