# Supplementary material for: LipidII interaction with specific residues of Mycobacterium tuberculosis PknB extracytoplasmic domain governs its optimal activation
Source: Nat Commun. 2019 Mar 15;10:1231. doi: 10.1038/s41467-019-09223-9 (PMC6428115; doi:10.1038/s41467-019-09223-9)
Supplement: Supplementary file 5 — Supplementary Data 3 [file 41467_2019_9223_MOESM5_ESM.xls]

## Sheet: Sheet1
Supplementary Data 3: 147 proteins encompassing 257 phosphopeptides that were normalized with respect their corresponding values in total proteome. Ratios were calculated with respect to RvΔB in the presence of pristinamycin, which was labelled with TMT 126.
Phosphopeptides (Phosphosites)	Gene Number	Gene Name	dep1 (127/126)	dep2 (127/126)	dep3 (127/126)	WT1 (128/126)	WT2 (128/126)	WT3 (128/126)	GM1 (131/126)	GM2 (131/126)	GM3 (131/126)		p-values (unpaired T-test between WT and GM samples)
DDtLPMLTGIR(T160)	Rv0002	dnaN	0.500305	0.594001	0.43577	4.5408	4.53107	3.20409	22.9236	17.8279	8.22916		0.047576
SAtDIGGLPGK(T433)	Rv0005	gyrB	0.750696	0.615003	0.566206	4.5312	5.01157	5.66874	23.5182	15.4655	17.6836		0.00467964
VPGyAPQGGGYAEPAGR(Y388)	Rv0020c	fhaA	0.780192	0.766613	0.725533	3.17369	2.27973	2.90158	16.7891	8.78821	12.8381		0.0125454
FEQSSNLHtGQFR(T116)	Rv0020c	fhaA	0.789448	0.767961	0.733038	0.271496	0.282096	0.28655	0.368623	0.669909	0.671842		0.0451813
GGYPPETGGYPPQPGyPRPR(Y215)	Rv0020c	fhaA	0.871435	0.831284	0.928182	0.674058	0.895491	0.560364	2.24286	2.59155	1.94245		0.00185936
GGPDPQGGsDPR(S196)	Rv0020c	fhaA	1.07111	1.08188	1.22965	1.1848	1.53841	1.73522	4.21164	4.93996	4.09824		0.000689683
LASGEPAsGPASNSPAR(S196)	Rv0042c	Rv0042c	0.921848	0.92014	0.854354	1.36754	1.36842	1.5528	9.41905	6.01737	6.33219		0.0058449
SQVGAtITHR(T205)	Rv0046c	ino1	0.522767	0.256306	0.285885	0.554093	0.999244	0.859612	0.913691	1.18282	1.08247		0.170704
EVALLPFTsSVR(S81)	Rv0055	rpsR1	1.57368	1.42549	1.30925	2.99216	3.15209	3.1868	31.1882	15.3534	15.8992		0.0270024
LSGyLAAAK(Y337)	Rv0147	Rv0147	0.225664	0.206648	0.229452	2.30256	2.38818	1.11156	7.6588	4.90742	1.98858		0.159011
VYEGAAPHLtPVtLELGGK(T249; T252)	Rv0147	Rv0147	0.358688	0.328461	0.456677	3.1379	5.22989	5.2882	10.4578	10.8821	12.1272		0.00159286
AAVPQPsEK(S69)	Rv0250c	Rv0250c	0.351694	0.410374	0.531408	1.93783	2.26937	1.82527	7.09056	4.19807	3.74196		0.0469703
APAEtQAQR(T150)	Rv0251c	hsp	0.490775	0.507111	0.472726	0.228951	0.235308	0.248541	0.359666	0.228406	0.226702		0.48676
DNtDQFNTR(T940)	Rv0284	eccC3	0.325769	0.317783	0.322747	1.16435	1.12045	0.737467	3.85533	2.18151	1.5818		0.0917555
SIGDVPtGIDLTK(T205)	Rv0284	eccC3	0.47323	0.392642	0.44161	7.10937	5.28809	4.81463	29.4282	13.2485	13.8185		0.0705188
VTVtAADLR(T48)	Rv0300	vapB2	0.839791	0.607396	0.630602	3.08048	4.11867	2.44979	18.9192	14.1338	8.55298		0.0246669
sFVAAPGR(S20)	Rv0341	iniB	0.719982	0.800266	0.714811	0.348573	0.655302	0.611406	0.50618	1.69816	1.45485		0.144234
NQAVtNVDR(T60)	Rv0350	dnaK	0.183113	0.734277	0.608368	0.214971	3.48822	2.90961	1.62715	15.2654	8.36945		0.200869
LLGSFELtGIPPAPR(T434)	Rv0350	dnaK	0.523968	0.570366	0.693361	2.77958	3.1681	4.24725	23.4392	17.6217	21.1914		0.000580384
IQEGsGLSK(S479)	Rv0350	dnaK	0.618833	0.619097	0.569227	1.06303	1.00428	1.0176	5.05351	2.90563	2.87535		0.0231386
SETFTTADDNQPsVQIQVYQGER(S409)	Rv0350	dnaK	0.646411	0.648999	0.629616	2.53128	2.52141	2.32487	16.7515	9.61225	8.02255		0.0284903
AALGGsDISAIK(S558)	Rv0350	dnaK	0.654132	0.656752	0.647509	0.96092	0.994647	1.02737	4.80202	3.07007	2.96118		0.0118183
YTAPEIsAR(S92)	Rv0350	dnaK	0.66406	0.670042	0.693361	3.93719	3.71413	1.649	43.4838	13.266	5.2071		0.207108
NQAEtLVYQTEK(T515)	Rv0350	dnaK	0.694947	0.69773	0.649746	4.19193	4.04497	4.01943	19.0025	10.0568	9.9171		0.0414298
tTPSIVAFAR(T35)	Rv0350	dnaK	0.708184	0.720987	0.771643	2.02073	1.9197	1.94516	32.0091	7.07163	6.93893		0.183744
RIDPEtGEVR(T28)	Rv0351	grpE	0.733237	0.548828	0.935142	2.31872	1.33653	2.33138	9.00637	3.00231	6.12461		0.083457
IDPEtGEVR(T28)	Rv0351	grpE	0.836846	0.853106	0.985913	10.8008	13.6908	10.7237	43.864	39.8474	29.5102		0.00405518
YsTDLTAR(S165)	Rv0384c	clpB	0.465748	0.474761	0.435647	0.919457	0.82686	0.822487	8.93927	3.51223	3.50605		0.0692984
AAVtAVSDAVR(T580)	Rv0384c	clpB	0.532592	0.522017	0.51348	1.74744	1.86425	1.88479	10.4645	6.8428	6.85426		0.00670458
LLEGEtAK(T558)	Rv0384c	clpB	0.631779	0.60554	0.621581	2.08441	2.17289	1.49762	22.2885	9.75032	6.47561		0.086308
LPQAtGASTQPQLSR(T75)	Rv0384c	clpB	0.687841	0.689063	0.676713	0.745834	0.828765	0.831155	3.92615	2.02525	1.95284		0.0471365
tAIVEGLAQR(T213)	Rv0384c	clpB	0.742825	0.553888	0.531857	2.87785	4.74778	1.9888	20.697	21.663	8.07667		0.037777
VtETLLK(T127)	Rv0440	groEL2	0.572658	0.572228	0.694855	2.57772	2.58667	2.37114	11.3294	8.34347	7.81674		0.00372335
TIAyDEEAR(Y7)	Rv0440	groEL2	0.583914	0.568011	0.549453	0.800938	0.844875	0.897286	4.39487	2.23111	2.23914		0.043028
LEGDEAtGANIVK(T435)	Rv0440	groEL2	0.731651	0.722667	0.745187	4.05776	5.81366	4.93201	16.3333	18.4632	16.6641		0.000126012
DETTIVEGAGDtDAIAGR(T337)	Rv0440	groEL2	0.775269	0.774688	0.724216	2.68748	2.45353	2.48131	13.1968	5.76009	5.71747		0.0842855
DQPFItGER(T250)	Rv0467	icl1	0.220662	0.248688	0.268863	2.20149	2.24229	2.17028	4.09212	3.01448	3.03128		0.0302242
LAADVADVPtVVIAR(T223)	Rv0467	icl1	0.255028	0.291298	0.3212	2.18087	2.22129	2.51956	5.88299	4.32331	4.90678		0.00427906
VtMSDVR(T184)	Rv0469	umaA	0.232071	0.27657	0.28827	1.42225	1.39905	1.30518	4.84579	2.74925	2.21049		0.0782873
AGILEPSETsQVR(S93)	Rv0474	Rv0474	0.347769	0.410057	0.363372	2.76454	1.88665	2.40452	10.3502	7.96858	8.45344		0.00103426
DAIITDtAItER(T103; T106)	Rv0474	Rv0474	0.355819	0.40046	0.426537	3.68524	2.22469	1.27605	19.5394	8.89471	3.33221		0.163428
DAIITDtAITER(T103)	Rv0474	Rv0474	0.375945	0.40046	0.384664	2.24953	1.32302	1.26898	8.78292	6.08058	4.33049		0.0230147
sGVSNPYLSQVER(S44)	Rv0474	Rv0474	0.458057	0.512135	0.416601	1.7916	1.37785	1.75412	7.57287	7.48662	7.80318		3.25005e-06
ASDVAsDIGSFIR(S20)	Rv0474	Rv0474	0.494283	0.532201	0.521638	5.21084	3.77122	4.95749	29.8852	19.2955	20.4988		0.00531966
LQEDLPEQLtELR(T69)	Rv0475	hbhA	0.746356	0.723869	0.836974	3.88016	3.9775	6.41166	62.1418	17.1365	25.5324		0.0946983
SQQsFEEVSAR(S114)	Rv0475	hbhA	0.884912	0.888637	0.88686	1.2847	1.28043	1.22627	15.1551	5.562	5.51761		0.079895
AAEGyLEAATSR(Y87)	Rv0475	hbhA	0.999452	1.00342	1.00141	1.95365	1.90484	1.79123	20.7626	9.35234	8.04685		0.0550428
AEGYVDQAVELtQEALGTVASQTR(T133)	Rv0475	hbhA	1.11953	1.06451	0.899794	2.77356	2.58047	2.32335	25.9657	10.9258	10.8489		0.0566211
GDEAVELTSStEER(T55)	Rv0566c	Rv0566c	1.31256	1.00445	1.04371	3.49396	5.29268	5.79056	54.4623	32.5054	36.8287		0.00572141
AFEAGEPQAsGK(S88)	Rv0566c	Rv0566c	1.64511	1.39092	1.50193	1.65929	1.83993	1.82739	21.7505	12.2793	13.2406		0.0097007
MDLtDDSWAAVR(T116)	Rv0639	nusG	0.56931	0.579781	0.599902	1.65957	2.63809	2.56263	10.6518	10.644	9.69938		5.5465e-05
ETPVELtFGQVSK(T231)	Rv0639	nusG	0.620715	0.628937	0.646247	2.8243	2.88496	2.91937	35.1762	18.0683	17.872		0.02213
VQNLDVGDyIFQVEVPTEEVTEIK(Y78)	Rv0639	nusG	0.665695	0.654145	0.668131	8.89626	8.19667	5.21191	102.2	59.8244	38.5327		0.033872
VLPGyILVR(Y108)	Rv0639	nusG	0.741517	0.778924	0.769832	3.57665	13.7944	4.70768	40.9325	35.8676	24.7419		0.0101183
SFtFTLK(T69)	Rv0640	rplK	1.07719	1.03888	1.07352	6.12811	5.83967	5.398	51.6937	27.1888	25.3031		0.0271864
QDAtVEVAIR(T41)	Rv0641	rplA	0.745382	0.490985	0.674114	2.60949	2.19031	1.78908	13.7744	8.10357	6.29949		0.0336017
LSFEtAR(T197)	Rv0642c	mmaA4	0.555907	0.56733	0.555227	14.3634	13.8966	10.8833	51.0957	30.6853	21.2238		0.0746142
AIEVtSEEVYNR(T263)	Rv0642c	mmaA4	0.609574	0.614268	0.613146	4.3789	4.23659	4.37355	30.4889	15.6556	15.8899		0.0290435
EHQsDIEV(S484)	Rv0647c	Rv0647c	0.783817	0.828112	0.819225	1.1937	1.6144	1.00927	3.91185	4.08382	1.99501		0.0411681
EMtLLELSDFVK(T17)	Rv0652	rplL	0.813172	0.768196	0.704395	14.2553	14.3904	16.9804	96.1003	59.9002	77.4		0.0039617
LStDELLDAFK(T6)	Rv0652	rplL	1.01791	1.01139	0.877279	6.80848	7.73479	7.05913	82.8716	49.1721	48.538		0.00950702
GSLDtQGVK(T104)	Rv0682	rpsL	0.717774	0.727892	0.679962	1.98396	2.15342	2.17256	12.2939	8.05689	8.14079		0.00616229
IAGsQVLK(S594)	Rv0684	fusA1	0.4235	0.406777	0.409429	2.32949	2.27707	2.26024	7.74024	4.8538	5.05111		0.0181771
QTGGsGQFAK(S509)	Rv0684	fusA1	0.651314	0.668277	0.664385	3.40705	2.75701	2.94707	13.8117	7.4314	7.89299		0.0318172
TtLtAAITK(T27; T29)	Rv0685	tuf	0.194793	0.191493	0.279745	0.902137	0.920396	1.03671	3.42901	1.9085	2.29963		0.025377
FPDLNEtK(T46)	Rv0685	tuf	0.422601	0.357398	0.345615	9.38412	13.9359	10.6988	17.5971	19.1729	15.2037		0.0281366
TTVtGVEMFR(T259)	Rv0685	tuf	0.628124	0.902988	0.634306	4.69679	10.1009	2.79858	28.093	39.2972	10.5748		0.0803241
FPDLNEtKAFDQIDNAPEER(T46)	Rv0685	tuf	0.746981	0.588511	0.531841	15.2922	17.0145	14.5416	64.5038	35.298	29.0575		0.067005
tVDALMR(T83)	Rv0700	rpsJ	0.932955	0.863564	0.890811	0.972092	0.89733	0.91889	11.4898	4.27915	5.02875		0.058637
TGASVVGPVPLPtEK(T44)	Rv0700	rpsJ	1.31653	1.20853	1.36444	1.88773	1.86463	1.88608	22.6397	9.57016	10.5348		0.0423285
tGGLVMVR(T202)	Rv0701	rplC	1.32055	1.16367	1.20128	0.796512	0.73343	0.655049	2.6018	3.57439	3.10735		0.00113101
MPsGEIR(S179)	Rv0704	rplB	0.604936	0.667897	0.686636	0.806691	0.814624	0.775059	5.40407	3.12535	2.8408		0.0210702
QYAEyVK(Y31)	Rv0707	rpsC	0.333105	0.304151	0.294943	2.98959	2.96104	2.55509	8.42721	6.43607	5.12907		0.0168048
tIVVELEDR(T73)	Rv0710	rpsQ	0.876016	0.883943	0.799109	1.70717	1.67474	2.47855	11.7001	7.67973	11.8589		0.00370827
AHDEDsVAGIGDR(S104)	Rv0710	rpsQ	1.40325	1.26071	1.43682	1.11311	1.5378	1.06496	6.46524	7.09245	4.52854		0.00366885
VADNtGAK(T14)	Rv0714	rplN	0.758935	0.745818	0.706533	0.478438	0.52972	0.584702	3.9975	2.82267	2.88344		0.00212667
VDEEtGK(T91)	Rv0715	rplX	1.3182	1.10149	1.27327	0.825506	0.848832	0.857932	6.47624	3.27506	4.03097		0.0178169
LtSIALPR(T111)	Rv0716	rplE	1.17137	1.10343	1.03296	2.13566	2.15706	2.31832	24.7264	16.3141	17.4996		0.00275734
NEGyISDFR(Y45)	Rv0718	rpsH	0.700265	0.688604	1.10011	2.67265	3.34708	3.3831	27.7773	22.9918	22.102		0.000285321
TLVSNLVTGVTQGYtTK(T85)	Rv0719	rplF	0.717657	1.00578	1.05324	2.01326	1.36399	1.30933	13.558	5.7179	5.22322		0.0713747
AAGIDtVVFDR(T94)	Rv0720	rplR	1.41894	1.58294	1.71289	2.76661	4.15092	4.09412	22.3406	28.9002	29.0604		0.000516118
SEALAASVLPDRtI(T219)	Rv0721	rpsE	0.514224	0.503511	0.460886	3.43486	6.52946	10.3502	12.1961	18.1822	23.4362		0.0428923
LGIPQIsTGELFR(S30)	Rv0733	adk	0.474272	0.441133	0.457127	0.214053	0.202607	0.189709	0.922951	0.761964	0.715695		0.000695664
ADDtDDVILNR(T133)	Rv0733	adk	0.984338	1.05772	1.12457	3.78329	2.71805	5.92866	26.1723	14.109	21.0072		0.0108274
GVGyVLR(Y241)	Rv0757	phoP	0.46823	0.557254	0.532874	1.83653	2.64695	1.95731	11.8462	10.0852	7.93706		0.00252145
AGQPVSLSPTEFtLLR(T180)	Rv0757	phoP	0.943893	0.972389	0.893966	2.79299	3.34818	2.80972	12.6836	13.6899	11.5158		0.000123069
YSSPQtDFQR(T24)	Rv0810c	Rv0810c	0.989243	1.02204	0.804869	3.76185	4.17606	3.52074	20.1918	14.9076	13.3417		0.00406939
ELSGtGTDR(T36)	Rv0810c	Rv0810c	1.6344	1.44101	1.39994	3.66581	8.31425	5.29631	15.0504	20.2939	13.2673		0.0141333
QGLtLPASVDLEK(T10||T10)	Rv0814c; Rv3118	#N/A	0.708063	0.82159	1.17872	6.3558	6.57947	4.75607	24.7745	17.9412	11.6991		0.0327406
SPDEFsGK(S170)	Rv0815c	#N/A	0.532426	0.621782	0.623407	1.63848	1.99741	2.00175	7.77085	6.04185	5.96476		0.0014348
EDFtGEGAK(T279)	Rv0824c	desA1	0.59422	0.513828	0.46725	5.58765	5.83478	3.8319	54.3799	24.4578	15.7327		0.0870682
SSALPtGVEALK(T35)	Rv0871	cspB	1.3118	1.14479	1.26509	8.6623	8.22652	8.2197	54.369	31.946	32.2612		0.0137315
GYEtAESLAAR(T394)	Rv0873	fadE10	0.303139	0.27829	0.314881	3.04047	3.17376	4.49783	7.93913	4.82167	6.46039		0.0488676
VLVVDDDsDVLASLER(S20)	Rv0903c	prrA	1.10982	1.22894	1.279	2.35676	5.3874	3.71064	19.4046	19.9134	19.3603		6.11873e-05
tAVLDFIDR(T261)	Rv1021	Rv1021	1.03974	0.836477	0.834561	8.97155	10.0756	11.1368	42.4185	26.0253	31.021		0.0091618
FALYSVSDTPETTtASR(T126)	Rv1109c	Rv1109c	0.783035	0.748636	0.752678	2.18891	7.73368	9.14928	10.0984	31.3086	31.3761		0.0726284
AAtEELEGYR(T131)	Rv1129c	Rv1129c	0.607904	0.663791	0.685525	1.73179	0.889506	0.825325	8.04601	3.11377	3.10339		0.0972128
DDQPLADtANQVALAIR(T579)	Rv1133c	metE	0.349936	0.371566	0.400568	0.76032	0.796675	0.912515	1.24389	1.19627	1.91158		0.0560958
VPSAEEMADsLR(S713)	Rv1133c	metE	0.482813	0.43377	0.425867	2.45431	1.76017	1.54456	12.4451	3.56242	3.4103		0.203608
QEItEVIALQER(T472)	Rv1133c	metE	0.516651	0.536614	0.613923	5.29183	3.84284	3.45574	26.9688	9.96441	8.4628		0.140474
TGDGPLEAtK(T36)	Rv1211	Rv1211	2.26598	2.25109	2.17941	7.31568	8.56332	7.88659	20.7676	29.0124	26.005		0.00205791
TGDGPLEAtKEGR(T36)	Rv1211	Rv1211	2.68112	2.72871	2.99085	5.81316	5.74262	8.9789	25.2915	23.2006	35.0119		0.00520797
sDLLEANGAIFTAQGK(S100)	Rv1240	mdh	0.729562	0.646796	0.653432	3.56085	3.32841	3.39877	19.6383	12.9419	13.9911		0.00435907
TAMsAVDDLR(S212)	Rv1265	Rv1265	0.489602	0.65275	0.471958	2.44854	2.51206	2.80508	7.08435	4.73691	4.71629		0.0211193
QVLDtLVDAGVAR(T175)	Rv1265	Rv1265	0.513749	0.668121	0.533304	1.41389	1.41764	1.41445	4.43431	3.15654	2.86323		0.0127401
LPGLESPEEEsAAR(S107)	Rv1265	Rv1265	0.571202	0.696814	0.531668	1.50714	1.7955	1.64416	6.19188	4.99563	3.94809		0.00653035
ILDsGGR(S54)	Rv1298	rpmE	0.934244	0.720451	0.705475	1.99545	2.04103	2.0843	34.9606	9.99369	10.1368		0.120582
VVEEARtDAER(T78)	Rv1307	atpH	0.356716	0.344039	0.348511	0.707857	0.703808	0.738578	2.27864	1.57855	1.5358		0.0109551
LDsGEQLK(S66)	Rv1334	mec	1.6641	1.95095	1.70034	1.93865	1.81469	1.46124	15.818	12.5332	9.77599		0.00331959
DAEsDEVLGK(S133)	Rv1388	mihF	1.02417	1.08755	1.27581	2.92966	3.40382	2.8608	43.8735	20.7018	17.2803		0.0441583
AQEIMTELEIAPtR(T169)	Rv1388	mihF	1.26949	1.41501	1.40126	1.77939	2.90781	2.94179	13.307	9.16555	9.35507		0.00453743
GGtNLtQVLK(T122; T125)	Rv1388	mihF	1.55769	1.41979	1.43439	12.2957	15.7357	16.3536	93.5538	46.3696	47.4868		0.0377763
AQEIMTELEIAPtRR(T169)	Rv1388	mihF	1.6339	1.63969	1.62375	3.359	3.76714	2.1618	21.7565	12.4069	7.82331		0.0575582
EIHADLLEHtEGE(T107)	Rv1390	rpoZ	0.822753	0.641268	0.701237	1.24371	1.0576	0.91627	6.79715	3.23202	2.8997		0.0608447
TVTPEGDtK(T116)	Rv1443c	Rv1443c	1.17934	1.22964	1.38067	1.71078	2.27855	1.37324	8.28575	7.42991	4.98958		0.00747394
sVNEGFSGGEK(S146)	Rv1463	Rv1463	0.972543	0.538041	0.61321	5.67483	4.62129	4.5359	37.0734	12.551	12.1476		0.130767
YPHQPAPtGA(T264)	Rv1463	Rv1463	1.03323	0.625583	0.619467	5.51476	1.6809	1.0113	27.5661	3.62765	2.19434		0.371531
IQFTPDLVPtDIIGTR(T111)	Rv1479	moxR1	0.63173	0.644567	0.606629	4.15464	4.81996	5.24641	34.5231	17.2535	20.0203		0.0232206
VINANLtGAFR(T114)	Rv1483	fabG1	1.04288	1.39156	1.43112	1.48668	1.40387	1.40431	6.21532	5.76854	5.80656		6.54544e-06
AAAyLQAQGQAK(Y247)	Rv1488	Rv1488	0.357991	0.336385	0.346485	2.40372	2.41418	1.95845	10.4423	5.93644	4.53222		0.0579676
AMILTAEGtR(T198)	Rv1488	Rv1488	0.369946	0.364207	0.401091	2.66473	2.6709	2.6549	8.31194	6.37217	5.89298		0.00476227
GVLDEAtGR(T153)	Rv1488	Rv1488	0.413782	0.347767	0.473898	2.38243	2.687	1.36204	9.04772	5.44825	2.41907		0.148753
VELQDGtVTGDYDAR(T96)	Rv1558	Rv1558	0.339552	0.312224	0.394146	0.96346	1.52806	1.61772	8.00404	7.11817	8.59172		0.000161361
FtDSQLR(T217)	Rv1593c	Rv1593c	0.448424	0.433421	0.458809	3.17623	3.16271	2.60109	20.9621	11.4935	10.0622		0.0308516
DIYGAALGYQVDAtNLQR(T182)	Rv1593c	Rv1593c	0.523455	0.514475	0.621641	1.36781	1.82654	1.31212	7.17649	5.43773	4.33656		0.00791214
VITQTGtIAQSGR(T199)	Rv1593c	Rv1593c	0.840353	0.766166	0.804265	3.16025	2.97643	2.79515	17.4878	11.3962	10.8447		0.00854006
VtDEFAALRPPGQL(T224)	Rv1593c	Rv1593c	1.04691	1.0699	1.06876	4.87775	5.00737	4.71525	15.7165	17.4478	16.556		2.0836e-05
EITALEGEVATLsER(S146)	Rv1626	Rv1626	1.12679	1.04767	1.10841	1.56929	1.56609	1.35375	10.3149	7.25083	7.42857		0.00235774
ADLLVVGNVGLStIAGR(T119)	Rv1636	TB15.3	0.858229	0.852143	0.865094	2.48971	3.12183	4.06836	14.4478	10.51	14.2542		0.00193959
VTGtAPIYEILHDAK(T63)	Rv1636	TB15.3	1.18098	1.14784	1.16643	5.77872	7.04813	6.90707	46.3361	29.2634	28.5097		0.00851984
tVVAANDTK(T48)	Rv1642	rpmI	1.71505	1.3	1.58832	2.73426	2.35269	2.79827	27.1763	13.1544	15.1029		0.0225109
DQTSDEVTVEtTSVFR(T21)	Rv1827	garA	0.80589	0.768571	0.733782	0.412792	0.414543	0.389696	0.426547	0.824542	0.801687		0.0974346
RAtIEQLLtIPLAK(T574; T580)	Rv1837c	glcB	0.404684	0.410871	0.516011	10.1513	8.99563	8.23795	48.3002	26.44	24.8609		0.0337278
VVFINtGFLDR(T458)	Rv1837c	glcB	0.5902	0.529299	0.49776	5.23164	5.23084	4.02218	31.6425	21.4967	14.8012		0.0222097
AMGtDLLTIR(T119)	Rv1871c	Rv1871c	1.28298	0.703019	1.00693	2.07541	5.13428	3.34886	15.5405	17.1624	12.3033		0.00240435
AIEILQtGVIR(T379)	Rv1872c	lldD2	0.698546	0.643871	0.585961	4.26946	4.27116	4.12345	12.9204	7.0974	7.86649		0.0499777
NDPtQQIPK(T234)	Rv1886c	fbpB	1.45892	1.731	1.77557	3.00543	2.97047	3.00139	24.0138	17.9366	18.0636		0.0010576
GDIAGGAsGIVK(S43)	Rv1893	Rv1893	0.582225	0.710506	0.785152	9.49252	9.68844	10.9984	24.0381	15.9317	18.4806		0.0181008
AQyLSGR(Y612)	Rv1925	fadD31	0.232659	0.220035	0.216983	1.64072	1.68962	1.85036	3.62022	2.32146	2.4504		0.0625519
LGAVSYEtDR(T18)	Rv2050	Rv2050	1.09842	1.03582	1.05438	1.12284	1.10414	1.08999	4.63136	4.02101	3.77241		0.000286675
AEAsIETPtPVQSQR(S55; T60)	Rv2094c	tatA	0.795979	0.786994	0.73822	3.15022	2.97403	2.41857	11.6932	10.5855	6.7829		0.0104173
AEASIETPtPVQSQR(T60)	Rv2094c	tatA	0.972138	1.01442	0.993758	2.43157	2.51456	2.39772	7.34989	8.63284	8.19218		0.000119928
AAGVDVDPLDtGAPVAIASAAAVSGLR(T133)	Rv2096c	pafB	0.710812	0.826922	0.809444	2.12545	2.00398	1.75438	8.20423	7.48471	7.64054		1.84777e-05
GGGGGDDDDIAGStAAGQER(T22)	Rv2111c	pup	0.787658	0.631588	0.711112	4.49293	3.45947	3.488	10.5046	7.91638	9.28762		0.00272546
TyLESQLEELGQR(Y226)	Rv2145c	wag31	0.508466	0.585775	0.587921	1.61548	1.63871	1.65216	8.68599	5.90609	5.74645		0.00573119
GSAAPVDsNADAGGFDQFNR(S245)	Rv2145c	wag31	0.865826	0.756084	0.768653	5.27992	4.27355	3.20897	10.3328	18.6419	11.8463		0.0234982
DtLIMSYEWPEDR(T64)	Rv2185c	TB16.3	1.44449	1.43197	1.39691	4.45509	4.38662	3.77875	25.013	19.7712	16.1689		0.00333607
ILPVDFTEDtGELtPTMK(T571; T575)	Rv2187	fadD15	0.376236	0.322126	0.364566	5.0453	6.00103	7.12699	20.1707	10.2492	15.1316		0.0355885
ILPVDFTEDTGELtPTMK(T575)	Rv2187	fadD15	0.382024	0.29441	0.309694	4.19154	4.80832	4.70797	13.6241	7.53522	8.79259		0.0440208
VyNTAEQNAANAGK(Y284)	Rv2187	fadD15	0.421095	0.358466	0.546474	1.41944	1.49896	1.39686	5.10943	2.4485	2.81113		0.0727305
FAsDIEAIYNKE(S591)	Rv2187	fadD15	0.437013	0.376943	0.542715	11.7848	14.1125	19.3677	37.1879	21.6472	35.4085		0.0390015
TLDGDQtAEFGGVR(T66)	Rv2204c	Rv2204c	0.816109	0.847563	1.00634	6.74998	5.57007	4.93385	41.1551	14.6311	13.9373		0.123136
MSAPYVEGASIDFVDtIEK(T94)	Rv2204c	Rv2204c	1.11789	0.759706	0.897315	5.36759	4.42091	2.82014	61.8013	19.2264	12.6189		0.154882
SLLTSGAtDAK(T91)	Rv2229c	Rv2229c	0.544994	0.526065	0.600715	9.22053	9.56455	9.14316	36.5676	21.7296	21.6428		0.025035
LEAEsK(S114)	Rv2244	acpM	0.832694	0.81056	0.876662	3.06667	3.84303	2.56942	23.5688	16.6477	10.3178		0.0235917
VGDyLVVK(Y8)	Rv2302	Rv2302	3.11859	2.62249	1.85544	7.89253	5.50583	6.61283	65.8868	34.0341	29.7436		0.0328898
VAVtGEVLGHTK(T62)	Rv2442c	rplU	1.10088	1.00029	0.968541	1.06468	1.33212	1.03181	13.4715	7.11839	5.74763		0.0326848
VSLPVALVVDGATVTtDAK(T51)	Rv2442c	rplU	1.10253	1.13714	1.17688	6.80397	12.9291	4.84457	63.2244	44.3972	34.4841		0.0111139
FTSEAALFGNDLAtQPNYPAEIR(T61)	Rv2455c	Rv2455c	0.539646	0.632147	0.568713	3.01276	2.69034	1.84825	13.3963	9.64825	5.73628		0.0341427
AAVEAATVTDSDGNTIDtSEFFGK(T433)	Rv2462c	tig	0.779794	0.74233	0.840393	4.81958	10.8962	7.63397	36.7572	31.5281	21.6976		0.00948128
QEIDQtRDQLAATIDSLAER(T16)	Rv2520c	Rv2520c	0.261363	0.325859	0.302732	2.9422	2.92883	2.56444	11.0719	6.89683	5.65209		0.0369482
QEIDQtRDQLAAtIDSLAER(T16; T23)	Rv2520c	Rv2520c	0.296009	0.373195	0.335678	4.83819	5.4424	6.24263	21.0952	13.9602	14.2585		0.00987513
DQLAAtIDSLAER(T23)	Rv2520c	Rv2520c	0.367124	0.407496	0.353705	1.94859	3.55934	3.82192	6.96335	9.26361	9.54367		0.00550652
GISAAEVVDtR(T37)	Rv2533c	nusB	1.0493	1.12425	1.24135	3.5825	3.7851	3.45728	25.3112	15.2095	14.4996		0.0135026
DTTyLYR(Y72)	Rv2534c	efp	0.85271	0.926422	0.877169	1.66286	1.51562	1.50921	10.2932	5.08815	4.34443		0.055359
TDtEADQtKPGDEPK(T216; T221)	Rv2536	Rv2536	0.358326	0.410196	0.440812	11.8778	11.5374	10.7961	18.8831	12.7637	13.0422		0.158936
TTESDtPtEVIR(T207; T209)	Rv2536	Rv2536	0.447394	0.541911	0.61543	4.44268	4.5533	4.49439	15.6753	12.6596	12.9581		0.000643789
AADtDVFSAVR(T160)	Rv2536	Rv2536	0.524814	0.556211	0.594476	0.732774	0.776119	0.784671	1.20514	1.54786	1.60439		0.00543392
ADDSPtGEMQVAQPEAQTAAVATVER(T173)	Rv2536	Rv2536	0.561811	0.676636	0.648801	0.464218	0.471896	0.454603	0.61947	1.04758	1.02059		0.0354913
TDTEADQtKPGDEPK(T221)	Rv2536	Rv2536	0.569348	0.62395	0.544807	5.18025	4.0312	5.41878	9.77827	6.82402	9.6228		0.0212604
EAPtEVIR(T197)	Rv2536	Rv2536	0.670748	0.739859	0.765989	0.70496	0.777123	0.772521	1.11609	1.56868	1.6051		0.0129848
ADDSPtGEMQVAQPEAQTAAVAtVER(T173; T190)	Rv2536	Rv2536	0.75365	0.754912	0.686829	1.17397	1.06026	0.68241	2.14572	1.97025	1.41639		0.0303121
TTESDTPtEVIR(T209)	Rv2536	Rv2536	0.770093	0.832435	0.893266	0.63878	0.699812	0.667223	0.91263	1.29201	1.30966		0.0183451
RtETDDVSEDSLEELK(T11)	Rv2699c	Rv2699c	0.990951	0.80395	1.15635	3.60306	4.57235	3.30032	26.2029	13.3381	12.3974		0.0392616
FGLtDGQPR(T482)	Rv2703	sigA	0.548688	0.562259	0.579949	3.32132	2.69145	2.70411	18.7295	12.438	12.3819		0.00538048
tLDEIGQVYGVTR(T488)	Rv2703	sigA	1.12189	1.05919	1.07031	1.98125	1.94477	1.9288	13.0529	7.3798	7.182		0.0196364
tALLNAAGEVELAK(T37)	Rv2710	sigB	0.254278	0.35961	0.351778	1.45397	1.92405	2.23434	6.79449	4.84486	6.75075		0.00334293
SVLAtLDER(T261)	Rv2710	sigB	0.301995	0.365604	0.3701	0.595674	0.865	0.743216	2.97564	2.66442	2.54232		0.000188846
tLDQIGK(T283)	Rv2710	sigB	0.343433	0.409806	0.412606	1.51452	3.18866	1.62717	7.7438	11.9963	6.93851		0.015007
MNELVDtTEMYLR(T7)	Rv2711	ideR	0.588293	0.571443	0.607961	1.57802	1.66448	1.63695	5.78995	5.77254	5.48984		2.25358e-06
YANAIGsAELAESSVQGR(S203)	Rv2744c	35kd_ag	0.53855	0.559854	0.57499	1.36715	1.60938	1.69252	4.67134	4.15381	4.81743		0.000181001
MQEQVsASLR(S168)	Rv2744c	35kd_ag	0.677676	0.593757	0.597105	3.67468	3.37859	3.3525	11.9966	7.90717	7.9335		0.0130128
sMSELAAPGNTPSLDEVR(S173)	Rv2744c	35kd_ag	0.893993	0.857649	0.920537	3.31024	2.79072	2.83363	11.9634	7.46886	7.0735		0.0205825
sGIIPISR(S88)	Rv2778c	Rv2778c	0.220435	0.231509	0.218048	0.492902	0.47195	0.473076	1.47885	1.12171	1.05842		0.00483616
GEtQILGVTTLDMIK(T379)	Rv2783c	gpsI	0.518213	0.502526	0.462206	5.48575	4.97481	4.53575	17.0105	11.8829	10.9349		0.0122479
YIsQIDVER(S71)	Rv2785c	rpsO	1.29491	1.21735	1.36478	2.70432	5.26537	4.06201	42.8184	42.4794	29.8957		0.00134471
SASsTVEAPVAR(S38)	Rv2839c	infB	0.56314	0.571766	0.610127	3.57542	3.87384	2.95864	22.3001	11.8496	10.36		0.0392282
sAALLTR(S209)	Rv2890c	rpsB	0.46183	0.470225	0.479212	1.13023	1.15271	1.16106	6.77984	3.57652	3.86418		0.0246593
ELEAMEQtGGFEGR(T123)	Rv2890c	rpsB	0.573944	0.503812	0.610782	3.18173	2.41245	4.21182	13.7307	9.3941	19.4688		0.0210654
ESyGVGVER(Y65)	Rv2904c	rplS	1.14238	1.06363	0.958528	1.03375	0.98377	1.00431	7.67667	4.62948	4.75249		0.00932302
EEPsLIEINSER(S47)	Rv2909c	rpsP	1.07206	0.798156	1.11209	1.07763	1.65298	1.27175	12.0926	11.0074	7.36195		0.00360587
IDTsGLPAVGDDATVPR(S73)	Rv2921c	ftsY	0.401212	0.377118	0.388297	0.495088	0.201749	0.164701	0.512282	0.838556	0.872992		0.0431003
IDtSGLPAVGDDAtVPR(T72; T83)	Rv2921c	ftsY	0.57874	0.539649	0.540571	6.76864	3.15379	2.70709	15.4416	14.2432	14.8036		0.00133995
QATAAVENVVDtIVR(T31)	Rv2986c	hupB	0.777046	0.764063	0.723632	3.69299	5.40132	5.90313	28.4528	26.1124	29.9322		5.78572e-05
GDSVTItGFGVFEQR(T45)	Rv2986c	hupB	1.09607	0.892925	0.905522	2.0781	1.86662	1.23433	14.9873	8.70225	6.5717		0.030126
AVVsGAQR(S90)	Rv2986c	hupB	1.20594	1.01268	1.12928	0.896186	0.680275	0.660135	11.3412	5.0172	4.18138		0.0542166
tGETVK(T65)	Rv2986c	hupB	1.77119	1.76372	1.4368	3.5945	3.59699	2.49992	31.1417	29.5568	20.7837		0.00179539
IITAAtVVLPFK(T148)	Rv2987c	leuD	0.755423	0.921009	1.17576	8.02149	6.92195	5.64262	103.27	37.403	30.1521		0.0977366
SNVDtDQIIPAVFLK(T21)	Rv2987c	leuD	1.02313	0.966411	1.04979	6.94436	8.05469	6.57496	49.6975	54.8634	46.9135		5.28854e-05
sQVIEAVNLFR(S102)	Rv3002c	ilvN	0.775803	0.821734	0.709984	4.43383	4.62464	4.1142	26.6549	17.8638	16.2423		0.008051
MTIVVSAEDTPLEQItK(T64)	Rv3002c	ilvN	0.879721	1.03471	1.00711	3.32603	3.43166	3.79782	19.973	14.1475	16.2797		0.00147361
ADIEAtEVR(T121)	Rv3105c	prfB	0.593196	0.565388	0.5754	5.88633	6.94689	3.53957	18.3787	16.1046	8.74743		0.0436536
VTSELSHtQGELR(T68)	Rv3105c	prfB	0.65569	0.628431	0.585658	1.43898	1.62538	1.64059	4.72741	3.95062	4.13629		0.000371613
GSDtAVIR(T217)	Rv3140	fadE23	0.375536	0.298468	0.313031	3.26263	3.64659	3.08545	12.2816	7.23073	4.98498		0.0892166
DDtAVLVTLTAR(T226)	Rv3200c	Rv3200c	0.523428	0.607293	0.578429	4.23858	1.72995	3.03482	10.4949	6.18776	5.95946		0.0505254
DDsGLLTLTDER(S37)	Rv3208A	TB9.4	0.818587	0.829235	0.677344	3.49986	3.46548	3.22115	25.7774	13.3702	11.1528		0.0424794
EDQsDLIYK(S405)	Rv3240c	secA1	0.575629	0.546384	0.527323	5.46195	4.60152	5.10695	14.7409	9.65279	9.17281		0.0270555
VEKDPENPtVVLtVR(T213; T217)	Rv3246c	mtrA	0.490806	0.322307	0.64253	1.81021	1.66219	1.52583	8.84188	4.23704	4.18737		0.0572194
DPENPtVVLtVR(T213; T217)	Rv3246c	mtrA	0.711729	0.770784	0.826451	3.24047	4.55745	3.43783	16.1887	14.6406	10.3828		0.0049847
GEGFDtAVIGDGTQALtAVR(T32; T43)	Rv3246c	mtrA	0.769049	0.738668	0.674776	2.50321	2.57146	5.22554	19.6016	8.98425	17.8885		0.0241171
VEKDPENPtVVLTVR(T213)	Rv3246c	mtrA	0.823981	0.614792	0.917217	3.86654	4.8391	3.48887	13.814	10.9386	8.07715		0.0156546
DPENPtVVLTVR(T213)	Rv3246c	mtrA	0.8407	0.719169	0.710605	4.11913	5.5643	2.52566	16.0792	12.4966	7.02767		0.0482727
ITQIYEGtNQIQR(T375)	Rv3274c	fadE25	0.202589	0.201278	0.1793	0.748396	0.536348	0.470847	1.40022	0.688909	0.600696		0.307631
VDSGVEtGSVIGGQFDSMLAK(T383)	Rv3285	accA3	0.479256	0.462072	0.44344	1.91517	1.92249	1.93045	11.4278	5.13325	5.17422		0.0636483
EALIEsGVLIPAR(S61)	Rv3407	vapB47	1.79375	1.58939	1.21914	9.30073	9.97387	9.33797	58.6691	40.1398	29.7796		0.0169247
DYLDEtGGR(T256)	Rv3410c	guaB3	0.368421	0.406305	0.381293	1.2779	1.47443	1.53789	4.40189	4.37634	4.06336		2.89207e-05
GMSGLEDsSDLVVSPYVR(S11)	Rv3411c	guaB2	0.894301	0.784906	0.643663	5.27669	6.24664	5.15193	31.3764	20.2484	15.6307		0.0227979
tGIAQVATVSSR(T141)	Rv3417c	groEL1	0.607816	0.531455	0.513603	1.64975	2.2116	2.26334	6.76969	7.21803	7.15091		3.17859e-05
YGGtEIK(T77)	Rv3418c	groES	0.503675	0.474148	0.479473	3.37317	3.11835	2.99956	13.441	11.0577	10.7455		0.000561797
YNGEEyLILSAR(Y86)	Rv3418c	groES	0.615742	0.64691	0.906504	2.3588	3.7853	4.36377	15.3681	18.3572	16.6569		0.000224945
DVLAVVsK(S99)	Rv3418c	groES	0.775659	0.765447	0.779144	0.431409	0.449627	0.434406	1.69262	1.32206	1.27059		0.00174256
EKPQEGtVVAVGPGR(T42)	Rv3418c	groES	0.838618	0.873895	0.877786	4.02865	2.9001	5.37238	25.8501	9.05178	16.393		0.0572851
IPLDVAEGDtVIYSK(T68)	Rv3418c	groES	0.909133	0.738965	0.849067	14.7516	13.0692	17.9364	60.4743	36.4389	48.1816		0.00948934
ItTtEPK(T35; T37)	Rv3456c	rplQ	1.13676	1.1267	1.14336	0.908323	0.899579	0.960381	5.29629	3.61313	3.6072		0.00445537
TLLSSIPGAAVtSIR(T52)	Rv3457c	rpoA	0.450042	0.450407	0.477723	3.32131	2.92625	1.97863	18.7041	9.11854	6.04246		0.0896714
EDVtEIILNLK(T74)	Rv3457c	rpoA	0.586729	0.601481	0.527175	25.632	25.8081	11.1717	77.4563	58.5801	32.2521		0.0653349
VDAtRVEQR(T181)	Rv3457c	rpoA	0.598816	0.561132	0.491719	2.35328	2.76086	1.4942	10.6389	7.61153	3.71367		0.0660213
tLVELFGLAR(T214)	Rv3457c	rpoA	0.646238	0.517029	0.400279	8.09685	5.17441	4.75468	31.8561	13.6048	12.4719		0.104975
SLNtVPFQIAR(T147)	Rv3458c	rpsD	1.72538	1.56371	1.60069	2.02521	2.14932	1.90342	16.9922	11.5974	10.3514		0.00579975
DLtEEQLIHLR(T49)	Rv3460c	rpsM	0.841723	0.765986	0.790039	2.35048	2.08933	1.68359	22.073	10.7275	8.35646		0.051055
DyIEANLK(Y59)	Rv3460c	rpsM	1.07102	0.843813	0.856568	2.09789	2.04104	2.16462	25.6474	12.7545	12.8591		0.0248741
SNEILAAtGIDR(T37)	Rv3460c	rpsM	1.07537	1.01312	1.02844	2.18392	2.62481	2.67407	23.8618	15.9476	16.0238		0.00359335
VVVELSPyDLSR(Y61)	Rv3462c	infA	0.994918	0.791051	0.743737	3.42359	2.85082	2.32616	29.1808	9.48848	7.62021		0.142928
EyLVLK(Y34)	Rv3583c	Rv3583c	1.05652	1.02669	1.12821	2.52703	4.7009	10.8234	28.739	38.3877	90.6461		0.0742001
VPAENAEyVGVR(Y55)	Rv3583c	Rv3583c	1.61663	1.31769	1.33015	3.22578	4.09703	4.01875	49.0286	37.5509	36.1956		0.000807453
VSItDAAMVAAATLADR(T375)	Rv3596c	clpC1	0.597183	0.845191	0.948331	6.63354	12.1365	16.7223	31.2125	25.0106	16.1708		0.0790875
GGESGSPSTsLVLDQFGR(S168)	Rv3596c	clpC1	0.67582	0.686217	0.888436	2.31808	2.73054	7.07494	20.0946	12.0828	38.1236		0.0689042
FQPVQVGEPtVEHtIEILK(T351; T355)	Rv3596c	clpC1	0.771551	0.507801	0.846288	10.4359	7.8978	13.3739	83.7436	27.5909	44.607		0.0682207
EQsAAIR(S80)	Rv3597c	lsr2	0.63253	0.597551	0	2.28224	1.99397	0	25.4149	9.24095	0		0.246264
tLEENQK(T41)	Rv3648c	cspA	1.04906	1.27445	1.35921	2.75274	2.80607	2.69856	16.3084	12.4674	12.4304		0.00103447
VTIVGLPDIPGyAAK(Y278)	Rv3709c	ask	0.44496	0.416951	0.50126	2.42093	6.2862	6.89331	10.6139	16.1729	18.0406		0.0208526
EEESAQtFK(T448)	Rv3801c	fadD32	0.474097	0.54475	0.514334	5.18525	8.10574	8.76667	32.4668	23.1821	23.6281		0.0040574
FDPEDtSEQLVIVGER(T552)	Rv3801c	fadD32	0.505494	0.591489	0.629589	3.67285	5.09639	5.94042	14.7668	17.7506	17.5717		0.000546853
LGGGAPTVEEsR(S230)	Rv3814c	Rv3814c	0.960848	0.926723	0.966975	0.327595	0.307926	0.344179	0.346944	1.01825	1.0729		0.105947
TNPSGAtMAALANFFR(T60)	Rv3849	espR	1.42532	1.6055	1.15271	5.07388	4.98014	5.23873	61.5496	29.8274	22.9315		0.0500461
StVEGANDALAR(T90)	Rv3852	hns	0.602368	0.646548	0.660035	1.5675	1.46644	1.39628	5.94123	3.79135	3.66225		0.0156814
IEtNGQLAAAAK(T72)	Rv3852	hns	0.813302	0.735803	0.716705	6.04295	4.93102	5.23303	25.1885	15.6699	17.0962		0.00954683
APIDAGtAASQR(T390)	Rv3864	espE	0.910078	0.69937	0.690138	3.37084	4.25369	4.12145	10.3634	9.36548	8.78959		0.000476067
ATDtVAGISGR(T32)	Rv3865	espF	1.18919	1.19789	1.18618	5.55537	7.11277	4.77212	22.949	21.7393	14.8899		0.00569728
IsGDLK(S22)	Rv3874	esxB	0.407038	0.459562	0.457546	3.24657	4.61767	2.14322	33.0839	15.6582	6.61737		0.124643
TDAAtLAQEAGNFER(T10)	Rv3874	esxB	0.665638	0.669593	0.701885	2.90902	3.27618	3.23846	14.2638	8.88464	7.93984		0.0215747
GAAGtAAQAAVVR(T49)	Rv3874	esxB	0.675907	0.633946	0.661319	4.27565	3.98063	3.27559	15.3766	10.8914	8.15389		0.0229863
WDATAtELNNALQNLAR(T63)	Rv3875	esxA	0	0.805279	0	3.32553	3.78563	9.43924	18.458	14.4991	31.3239		0.0431773
TISEAGQAMAStEGNVTGMFA(T86)	Rv3875	esxA	0.8891	0.608753	0.801511	1.46155	1.95317	1.82491	6.93736	6.10386	5.20894		0.00113232
AtDLTVAK(T56)	Rv3914	trxC	0.872364	0.809197	0.797209	1.38365	1.36608	1.39342	18.5787	8.79589	8.5914		0.0323183
GLAALIPTGPADGESGPPtLGPR(T32)	Rv3917c	parB	0.315204	0.46806	0.443085	1.09992	1.3948	1.45897	2.98867	3.25149	3.48871		0.000450795
IVVEFGsVDDLAR(S319)	Rv3917c	parB	0.436266	0.635709	0.686931	2.65885	3.17545	4.10484	15.2462	13.4707	14.7984		8.00475e-05
