# Supplementary material for: LipidII interaction with specific residues of Mycobacterium tuberculosis PknB extracytoplasmic domain governs its optimal activation
Source: Nat Commun. 2019 Mar 15;10:1231. doi: 10.1038/s41467-019-09223-9 (PMC6428115; doi:10.1038/s41467-019-09223-9)
Supplement: Supplementary file 6 — Supplementary Data 4 [file 41467_2019_9223_MOESM6_ESM.xml]

<?xml version="1.0" encoding="utf-8"?>
<srm_settings format_version="4.12" software_version="Skyline-daily (64-bit) 4.1.1.18179">
  <settings_summary name="Default">
    <peptide_settings>
      <enzyme name="Trypsin" cut="KR" no_cut="P" sense="C"/>
      <digest_settings max_missed_cleavages="2"/>
      <peptide_prediction use_measured_rts="true" measured_rt_window="5" use_spectral_library_drift_times="false" spectral_library_drift_times_peak_width_calc_type="resolving_power" spectral_library_drift_times_resolving_power="0" spectral_library_drift_times_width_at_dt_zero="0" spectral_library_drift_times_width_at_dt_max="0"/>
      <peptide_filter start="0" min_length="7" max_length="26" auto_select="true">
        <peptide_exclusions/>
      </peptide_filter>
      <peptide_libraries pick="library"/>
      <peptide_modifications max_variable_mods="3" max_neutral_losses="1">
        <static_modifications>
          <static_modification name="Carbamidomethyl (C)" aminoacid="C" formula="H3C2NO" unimod_id="4" short_name="CAM"/>
          <static_modification name="Phospho (ST)" aminoacid="T" formula="HO3P" explicit_decl="true">
            <potential_loss formula="H3O4P" massdiff_monoisotopic="97.976896" massdiff_average="97.995181"/>
          </static_modification>
        </static_modifications>
        <heavy_modifications>
          <static_modification name="Label:13C(6)15N(4) (C-term R)" aminoacid="R" terminus="C" label_13C="true" label_15N="true"/>
        </heavy_modifications>
      </peptide_modifications>
      <quantification weighting="none" fit="none" normalization="ratio_to_heavy" ms_level="2" units="FMOL"/>
    </peptide_settings>
    <transition_settings>
      <transition_prediction precursor_mass_type="Monoisotopic" fragment_mass_type="Monoisotopic" optimize_by="None"/>
      <transition_filter precursor_charges="2,3,4,5" product_charges="1,2,3,4,5" precursor_adducts="[M+H]" product_adducts="[M+]" fragment_types="b,y" small_molecule_fragment_types="f" fragment_range_first="ion 1" fragment_range_last="last ion" precursor_mz_window="5" auto_select="true"/>
      <transition_libraries ion_match_tolerance="0.5" min_ion_count="0" ion_count="10" pick_from="all"/>
      <transition_integration integrate_all="true"/>
      <transition_instrument dynamic_min="true" min_mz="100" max_mz="1500" mz_match_tolerance="0.055"/>
      <transition_full_scan acquisition_method="Targeted" product_mass_analyzer="orbitrap" product_res="60000" product_res_mz="400"/>
    </transition_settings>
    <data_settings document_guid="b8d7db6f-f597-49b4-9996-6298a4a9fa95"/>
    <measured_results time_normal_area="true">
      <replicate name="VC+">
        <sample_file id="VC-_f0" file_path="C:\Users\thermo101\Desktop\STUDY ROOT DIRECTORY\Dr. Vinay\VCPOS_T1.raw" sample_name="VCPOS_T1" acquired_time="2018-12-22T17:08:09" modified_time="2018-12-22T17:38:10">
          <instrument_info_list>
            <instrument_info>
              <model>Q Exactive</model>
              <ionsource>nanoelectrospray</ionsource>
              <analyzer>quadrupole/orbitrap</analyzer>
              <detector>inductive detector</detector>
            </instrument_info>
          </instrument_info_list>
        </sample_file>
      </replicate>
      <replicate name="CAL1-0.6fmol">
        <sample_file id="CAL1-0.6fmol_f0" file_path="C:\Users\thermo101\Desktop\STUDY ROOT DIRECTORY\Dr. Vinay\2018_12_22_NC05R19_30MIN_CAL1.raw" sample_name="2018_12_22_NC05R19_30MIN_CAL1" acquired_time="2018-12-22T19:45:10" modified_time="2018-12-22T20:15:13">
          <instrument_info_list>
            <instrument_info>
              <model>Q Exactive</model>
              <ionsource>nanoelectrospray</ionsource>
              <analyzer>quadrupole/orbitrap</analyzer>
              <detector>inductive detector</detector>
            </instrument_info>
          </instrument_info_list>
        </sample_file>
      </replicate>
      <replicate name="CAL2-6fmol">
        <sample_file id="CAL2-6fmol_f0" file_path="C:\Users\thermo101\Desktop\STUDY ROOT DIRECTORY\Dr. Vinay\2018_12_22_NC05R19_30MIN_CAL2.raw" sample_name="2018_12_22_NC05R19_30MIN_CAL2" acquired_time="2018-12-22T20:24:10" modified_time="2018-12-22T20:54:13">
          <instrument_info_list>
            <instrument_info>
              <model>Q Exactive</model>
              <ionsource>nanoelectrospray</ionsource>
              <analyzer>quadrupole/orbitrap</analyzer>
              <detector>inductive detector</detector>
            </instrument_info>
          </instrument_info_list>
        </sample_file>
      </replicate>
      <replicate name="CAL3-60fmol">
        <sample_file id="CAL3-60fmol_f0" file_path="C:\Users\thermo101\Desktop\STUDY ROOT DIRECTORY\Dr. Vinay\2018_12_22_NC05R19_30MIN_CAL3.raw" sample_name="2018_12_22_NC05R19_30MIN_CAL3" acquired_time="2018-12-22T21:03:07" modified_time="2018-12-22T21:33:09">
          <instrument_info_list>
            <instrument_info>
              <model>Q Exactive</model>
              <ionsource>nanoelectrospray</ionsource>
              <analyzer>quadrupole/orbitrap</analyzer>
              <detector>inductive detector</detector>
            </instrument_info>
          </instrument_info_list>
        </sample_file>
      </replicate>
      <replicate name="CAL4-600fmol">
        <sample_file id="CAL4-600fmol_f0" file_path="C:\Users\thermo101\Desktop\STUDY ROOT DIRECTORY\Dr. Vinay\2018_12_22_NC05R19_30MIN_CAL4.raw" sample_name="2018_12_22_NC05R19_30MIN_CAL4" acquired_time="2018-12-22T21:42:08" modified_time="2018-12-22T22:12:10">
          <instrument_info_list>
            <instrument_info>
              <model>Q Exactive</model>
              <ionsource>nanoelectrospray</ionsource>
              <analyzer>quadrupole/orbitrap</analyzer>
              <detector>inductive detector</detector>
            </instrument_info>
          </instrument_info_list>
        </sample_file>
      </replicate>
      <replicate name="TETRA">
        <sample_file id="TETRA_f0" file_path="C:\Users\thermo101\Desktop\STUDY ROOT DIRECTORY\Dr. Vinay\2018_12_24_NC05R19_30MIN_PRM10.raw" sample_name="2018_12_24_NC05R19_30MIN_PRM10" acquired_time="2018-12-24T12:08:21" modified_time="2018-12-24T12:38:22">
          <instrument_info_list>
            <instrument_info>
              <model>Q Exactive</model>
              <ionsource>nanoelectrospray</ionsource>
              <analyzer>quadrupole/orbitrap</analyzer>
              <detector>inductive detector</detector>
            </instrument_info>
          </instrument_info_list>
        </sample_file>
      </replicate>
      <replicate name="WT">
        <sample_file id="WT_f0" file_path="C:\Users\thermo101\Desktop\STUDY ROOT DIRECTORY\Dr. Vinay\2018_12_24_NC05R19_30MIN_PRM9.raw" sample_name="2018_12_24_NC05R19_30MIN_PRM9" acquired_time="2018-12-24T13:19:24" modified_time="2018-12-24T13:49:29">
          <instrument_info_list>
            <instrument_info>
              <model>Q Exactive</model>
              <ionsource>nanoelectrospray</ionsource>
              <analyzer>quadrupole/orbitrap</analyzer>
              <detector>inductive detector</detector>
            </instrument_info>
          </instrument_info_list>
        </sample_file>
      </replicate>
    </measured_results>
  </settings_summary>
  <peptide_list label_name="tatA" websearch_status="X#Upeptides1" auto_manage_children="false">
    <peptide auto_manage_children="false" standard_type="QC" internal_standard_concentration="60" normalization_method="ratio_to_heavy" sequence="AEASIETPTPVQSQR" modified_sequence="AEASIETPT[+79.966331]PVQSQR" calc_neutral_pep_mass="1692.771995" num_missed_cleavages="0" avg_measured_retention_time="17.59692">
      <explicit_modifications>
        <explicit_static_modifications>
          <explicit_modification index_aa="8" modification_name="Phospho (ST)" mass_diff="+80"/>
        </explicit_static_modifications>
      </explicit_modifications>
      <implicit_modifications>
        <implicit_heavy_modifications>
          <implicit_modification index_aa="14" modification_name="Label:13C(6)15N(4) (C-term R)" mass_diff="+10"/>
        </implicit_heavy_modifications>
      </implicit_modifications>
      <peptide_results>
        <peptide_result replicate="VC+" peak_count_ratio="1" retention_time="17.4380989"/>
        <peptide_result replicate="CAL1-0.6fmol" peak_count_ratio="0.40625" retention_time="17.3088932"/>
        <peptide_result replicate="CAL2-6fmol" peak_count_ratio="0.5" retention_time="17.6624947"/>
        <peptide_result replicate="CAL3-60fmol" peak_count_ratio="0.5" retention_time="17.655695"/>
        <peptide_result replicate="CAL4-600fmol" peak_count_ratio="0.5" retention_time="17.7848759"/>
        <peptide_result replicate="TETRA" peak_count_ratio="1" retention_time="17.6284885"/>
        <peptide_result replicate="WT" peak_count_ratio="1" retention_time="17.6998882"/>
      </peptide_results>
      <precursor charge="2" calc_neutral_mass="1692.771995" precursor_mz="847.393274" auto_manage_children="false" collision_energy="0" modified_sequence="AEASIETPT[+80.0]PVQSQR">
        <precursor_results>
          <precursor_peak replicate="VC+" peak_count_ratio="1" retention_time="17.4516983" start_time="17.200098" end_time="17.6012974" fwhm="0.228399128" area="7147378" background="349754.7" height="288233.625" mass_error_ppm="0.122765519" truncated="0" identified="false" user_set="TRUE"/>
          <precursor_peak replicate="CAL1-0.6fmol" peak_count_ratio="0" start_time="16.9824944" end_time="17.7032948" area="0" background="0" height="0" truncated="0" identified="false" user_set="FALSE"/>
          <precursor_peak replicate="CAL2-6fmol" peak_count_ratio="0" start_time="17.1048946" end_time="18.0228939" area="0" background="0" height="0" truncated="0" identified="false" user_set="FALSE"/>
          <precursor_peak replicate="CAL3-60fmol" peak_count_ratio="0" start_time="17.2952938" end_time="17.934494" area="0" background="0" height="0" truncated="0" identified="false" user_set="FALSE"/>
          <precursor_peak replicate="CAL4-600fmol" peak_count_ratio="0" start_time="17.4516754" end_time="18.0092754" area="0" background="0" height="0" truncated="0" identified="false" user_set="FALSE"/>
          <precursor_peak replicate="TETRA" peak_count_ratio="1" retention_time="17.65569" start_time="17.254488" end_time="17.7780876" fwhm="0.273847222" area="12878605" background="869808.2" height="375227.219" mass_error_ppm="-0.6581777" truncated="0" identified="false" user_set="TRUE"/>
          <precursor_peak replicate="WT" peak_count_ratio="1" retention_time="17.703289" start_time="17.512888" end_time="17.832489" fwhm="0.258132875" area="7233944.5" background="3808917.25" height="397039.25" mass_error_ppm="0.3457335" truncated="0" identified="false" user_set="TRUE"/>
        </precursor_results>
        <transition fragment_type="b" fragment_ordinal="3" calc_neutral_mass="271.116821" product_charge="1" cleavage_aa="A" loss_neutral_mass="0">
          <precursor_mz>847.393274</precursor_mz>
          <product_mz>272.124097</product_mz>
          <collision_energy>0</collision_energy>
          <transition_results>
            <transition_peak replicate="VC+" mass_error_ppm="0.5" retention_time="17.4176979" start_time="17.200098" end_time="17.6012974" area="786276" background="0" height="84118.22" fwhm="0.1493294" truncated="false" identified="false" rank="3" points_across="66" user_set="TRUE"/>
            <transition_peak replicate="CAL1-0.6fmol" retention_time="16.9824944" start_time="16.9824944" end_time="17.7032948" area="0" background="0" height="0" fwhm="0.720768" fwhm_degenerate="true" truncated="false" identified="false" rank="0" points_across="106" user_set="FALSE"/>
            <transition_peak replicate="CAL2-6fmol" retention_time="17.1048946" start_time="17.1048946" end_time="18.0228939" area="0" background="0" height="0" fwhm="0.9179592" fwhm_degenerate="true" truncated="false" identified="false" rank="0" points_across="142" user_set="FALSE"/>
            <transition_peak replicate="CAL3-60fmol" retention_time="17.2952938" start_time="17.2952938" end_time="17.934494" area="0" background="0" height="0" fwhm="0.6391716" fwhm_degenerate="true" truncated="false" identified="false" rank="0" points_across="102" user_set="FALSE"/>
            <transition_peak replicate="CAL4-600fmol" retention_time="17.4516754" start_time="17.4516754" end_time="18.0092754" area="0" background="0" height="0" fwhm="0.5575752" fwhm_degenerate="true" truncated="false" identified="false" rank="0" points_across="92" user_set="FALSE"/>
            <transition_peak replicate="TETRA" mass_error_ppm="0.2" retention_time="17.6216888" start_time="17.254488" end_time="17.7780876" area="1353551" background="161004.188" height="101209.047" fwhm="0.213088185" truncated="false" identified="false" rank="3" points_across="79" user_set="TRUE"/>
            <transition_peak replicate="WT" mass_error_ppm="-0.8" retention_time="17.7100887" start_time="17.512888" end_time="17.832489" area="835577.5" background="619622.1" height="76058.82" fwhm="0.235562384" truncated="false" identified="false" rank="2" points_across="54" user_set="TRUE"/>
          </transition_results>
        </transition>
        <transition fragment_type="b" fragment_ordinal="4" calc_neutral_mass="358.148849" product_charge="1" cleavage_aa="S" loss_neutral_mass="0">
          <precursor_mz>847.393274</precursor_mz>
          <product_mz>359.156125</product_mz>
          <collision_energy>0</collision_energy>
          <transition_results>
            <transition_peak replicate="VC+" mass_error_ppm="-7.7" retention_time="17.4108982" start_time="17.200098" end_time="17.6012974" area="100941.953" background="325346.5" height="15087.7344" fwhm="0.180766389" truncated="false" identified="false" rank="10" points_across="66" user_set="TRUE"/>
            <transition_peak replicate="CAL1-0.6fmol" retention_time="16.9824944" start_time="16.9824944" end_time="17.7032948" area="0" background="0" height="0" fwhm="0.720768" fwhm_degenerate="true" truncated="false" identified="false" rank="0" points_across="106" user_set="FALSE"/>
            <transition_peak replicate="CAL2-6fmol" retention_time="17.1048946" start_time="17.1048946" end_time="18.0228939" area="0" background="0" height="0" fwhm="0.9179592" fwhm_degenerate="true" truncated="false" identified="false" rank="0" points_across="142" user_set="FALSE"/>
            <transition_peak replicate="CAL3-60fmol" retention_time="17.2952938" start_time="17.2952938" end_time="17.934494" area="0" background="0" height="0" fwhm="0.6391716" fwhm_degenerate="true" truncated="false" identified="false" rank="0" points_across="102" user_set="FALSE"/>
            <transition_peak replicate="CAL4-600fmol" retention_time="17.4516754" start_time="17.4516754" end_time="18.0092754" area="0" background="0" height="0" fwhm="0.5575752" fwhm_degenerate="true" truncated="false" identified="false" rank="0" points_across="92" user_set="FALSE"/>
            <transition_peak replicate="TETRA" mass_error_ppm="-2.1" retention_time="17.61489" start_time="17.254488" end_time="17.7780876" area="600981.1" background="0" height="47911.8828" fwhm="0.168033555" truncated="false" identified="false" rank="7" points_across="79" user_set="TRUE"/>
            <transition_peak replicate="WT" mass_error_ppm="-1.6" retention_time="17.703289" start_time="17.512888" end_time="17.832489" area="336413.6" background="324690.281" height="37200.5156" fwhm="0.2136908" truncated="false" identified="false" rank="7" points_across="54" user_set="TRUE"/>
          </transition_results>
        </transition>
        <transition fragment_type="b" fragment_ordinal="5" calc_neutral_mass="471.232913" product_charge="1" cleavage_aa="I" loss_neutral_mass="0">
          <precursor_mz>847.393274</precursor_mz>
          <product_mz>472.240189</product_mz>
          <collision_energy>0</collision_energy>
          <transition_results>
            <transition_peak replicate="VC+" mass_error_ppm="-3.8" retention_time="17.3700981" start_time="17.200098" end_time="17.6012974" area="31889.14" background="0" height="12364.0791" fwhm="0.08979552" truncated="false" identified="false" rank="13" points_across="66" user_set="TRUE"/>
            <transition_peak replicate="CAL1-0.6fmol" retention_time="16.9824944" start_time="16.9824944" end_time="17.7032948" area="0" background="0" height="0" fwhm="0.720768" fwhm_degenerate="true" truncated="false" identified="false" rank="0" points_across="106" user_set="FALSE"/>
            <transition_peak replicate="CAL2-6fmol" retention_time="17.1048946" start_time="17.1048946" end_time="18.0228939" area="0" background="0" height="0" fwhm="0.9179592" fwhm_degenerate="true" truncated="false" identified="false" rank="0" points_across="142" user_set="FALSE"/>
            <transition_peak replicate="CAL3-60fmol" retention_time="17.2952938" start_time="17.2952938" end_time="17.934494" area="0" background="0" height="0" fwhm="0.6391716" fwhm_degenerate="true" truncated="false" identified="false" rank="0" points_across="102" user_set="FALSE"/>
            <transition_peak replicate="CAL4-600fmol" retention_time="17.4516754" start_time="17.4516754" end_time="18.0092754" area="0" background="0" height="0" fwhm="0.5575752" fwhm_degenerate="true" truncated="false" identified="false" rank="0" points_across="92" user_set="FALSE"/>
            <transition_peak replicate="TETRA" mass_error_ppm="-4.5" retention_time="17.52649" start_time="17.254488" end_time="17.7780876" area="80969.4844" background="0" height="15604.332" fwhm="0.03583122" truncated="false" identified="false" rank="14" points_across="79" user_set="TRUE"/>
            <transition_peak replicate="WT" mass_error_ppm="-5.2" retention_time="17.7236881" start_time="17.512888" end_time="17.832489" area="70275.0156" background="0" height="13302.5547" fwhm="0.165100187" truncated="false" identified="false" rank="13" points_across="54" user_set="TRUE"/>
          </transition_results>
        </transition>
        <transition fragment_type="b" fragment_ordinal="6" calc_neutral_mass="600.275506" product_charge="1" cleavage_aa="E" loss_neutral_mass="0">
          <precursor_mz>847.393274</precursor_mz>
          <product_mz>601.282782</product_mz>
          <collision_energy>0</collision_energy>
          <transition_results>
            <transition_peak replicate="VC+" mass_error_ppm="2.9" retention_time="17.3496971" start_time="17.200098" end_time="17.6012974" area="51551.26" background="0" height="10525.1748" fwhm="0.031697616" truncated="false" identified="false" rank="12" points_across="66" user_set="TRUE"/>
            <transition_peak replicate="CAL1-0.6fmol" retention_time="16.9824944" start_time="16.9824944" end_time="17.7032948" area="0" background="0" height="0" fwhm="0.720768" fwhm_degenerate="true" truncated="false" identified="false" rank="0" points_across="106" user_set="FALSE"/>
            <transition_peak replicate="CAL2-6fmol" retention_time="17.1048946" start_time="17.1048946" end_time="18.0228939" area="0" background="0" height="0" fwhm="0.9179592" fwhm_degenerate="true" truncated="false" identified="false" rank="0" points_across="142" user_set="FALSE"/>
            <transition_peak replicate="CAL3-60fmol" retention_time="17.2952938" start_time="17.2952938" end_time="17.934494" area="0" background="0" height="0" fwhm="0.6391716" fwhm_degenerate="true" truncated="false" identified="false" rank="0" points_across="102" user_set="FALSE"/>
            <transition_peak replicate="CAL4-600fmol" retention_time="17.4516754" start_time="17.4516754" end_time="18.0092754" area="0" background="0" height="0" fwhm="0.5575752" fwhm_degenerate="true" truncated="false" identified="false" rank="0" points_across="92" user_set="FALSE"/>
            <transition_peak replicate="TETRA" mass_error_ppm="2.1" retention_time="17.7304878" start_time="17.254488" end_time="17.7780876" area="248473.047" background="0" height="33882.2539" fwhm="0.0402951837" truncated="false" identified="false" rank="11" points_across="79" user_set="TRUE"/>
            <transition_peak replicate="WT" mass_error_ppm="-6.5" retention_time="17.5196877" start_time="17.512888" end_time="17.832489" area="23982.2871" background="0" height="5917.092" fwhm="0.01608288" fwhm_degenerate="true" truncated="false" identified="false" rank="14" points_across="54" user_set="TRUE"/>
          </transition_results>
        </transition>
        <transition fragment_type="y" fragment_ordinal="9" calc_neutral_mass="1092.496489" product_charge="1" cleavage_aa="T" loss_neutral_mass="0">
          <precursor_mz>847.393274</precursor_mz>
          <product_mz>1093.503765</product_mz>
          <collision_energy>0</collision_energy>
          <transition_results>
            <transition_peak replicate="VC+" mass_error_ppm="-6.5" retention_time="17.3904972" start_time="17.200098" end_time="17.6012974" area="338823.1" background="0" height="32785.5547" fwhm="0.1693666" truncated="false" identified="false" rank="6" points_across="66" user_set="TRUE"/>
            <transition_peak replicate="CAL1-0.6fmol" retention_time="16.9824944" start_time="16.9824944" end_time="17.7032948" area="0" background="0" height="0" fwhm="0.720768" fwhm_degenerate="true" truncated="false" identified="false" rank="0" points_across="106" user_set="FALSE"/>
            <transition_peak replicate="CAL2-6fmol" retention_time="17.1048946" start_time="17.1048946" end_time="18.0228939" area="0" background="0" height="0" fwhm="0.9179592" fwhm_degenerate="true" truncated="false" identified="false" rank="0" points_across="142" user_set="FALSE"/>
            <transition_peak replicate="CAL3-60fmol" retention_time="17.2952938" start_time="17.2952938" end_time="17.934494" area="0" background="0" height="0" fwhm="0.6391716" fwhm_degenerate="true" truncated="false" identified="false" rank="0" points_across="102" user_set="FALSE"/>
            <transition_peak replicate="CAL4-600fmol" retention_time="17.4516754" start_time="17.4516754" end_time="18.0092754" area="0" background="0" height="0" fwhm="0.5575752" fwhm_degenerate="true" truncated="false" identified="false" rank="0" points_across="92" user_set="FALSE"/>
            <transition_peak replicate="TETRA" mass_error_ppm="-4.6" retention_time="17.61489" start_time="17.254488" end_time="17.7780876" area="597054.563" background="0" height="52613.0352" fwhm="0.231556609" truncated="false" identified="false" rank="8" points_across="79" user_set="TRUE"/>
            <transition_peak replicate="WT" mass_error_ppm="-4.1" retention_time="17.6964874" start_time="17.512888" end_time="17.832489" area="407726.531" background="0" height="40185.4336" fwhm="0.222847819" truncated="false" identified="false" rank="6" points_across="54" user_set="TRUE"/>
          </transition_results>
        </transition>
        <transition fragment_type="y" fragment_ordinal="8" calc_neutral_mass="991.44881" product_charge="1" cleavage_aa="P" loss_neutral_mass="0">
          <precursor_mz>847.393274</precursor_mz>
          <product_mz>992.456086</product_mz>
          <collision_energy>0</collision_energy>
          <transition_results>
            <transition_peak replicate="VC+" mass_error_ppm="-3.2" retention_time="17.438097" start_time="17.200098" end_time="17.6012974" area="603032.9" background="0" height="76177.1641" fwhm="0.134871736" truncated="false" identified="false" rank="5" points_across="66" user_set="TRUE"/>
            <transition_peak replicate="CAL1-0.6fmol" retention_time="16.9824944" start_time="16.9824944" end_time="17.7032948" area="0" background="0" height="0" fwhm="0.720768" fwhm_degenerate="true" truncated="false" identified="false" rank="0" points_across="106" user_set="FALSE"/>
            <transition_peak replicate="CAL2-6fmol" retention_time="17.1048946" start_time="17.1048946" end_time="18.0228939" area="0" background="0" height="0" fwhm="0.9179592" fwhm_degenerate="true" truncated="false" identified="false" rank="0" points_across="142" user_set="FALSE"/>
            <transition_peak replicate="CAL3-60fmol" retention_time="17.2952938" start_time="17.2952938" end_time="17.934494" area="0" background="0" height="0" fwhm="0.6391716" fwhm_degenerate="true" truncated="false" identified="false" rank="0" points_across="102" user_set="FALSE"/>
            <transition_peak replicate="CAL4-600fmol" retention_time="17.4516754" start_time="17.4516754" end_time="18.0092754" area="0" background="0" height="0" fwhm="0.5575752" fwhm_degenerate="true" truncated="false" identified="false" rank="0" points_across="92" user_set="FALSE"/>
            <transition_peak replicate="TETRA" mass_error_ppm="-3.9" retention_time="17.61489" start_time="17.254488" end_time="17.7780876" area="1191411.25" background="0" height="107722.523" fwhm="0.138440922" truncated="false" identified="false" rank="4" points_across="79" user_set="TRUE"/>
            <transition_peak replicate="WT" mass_error_ppm="-2.7" retention_time="17.6896877" start_time="17.512888" end_time="17.832489" area="674804.438" background="242119.422" height="63936.043" fwhm="0.168483436" truncated="false" identified="false" rank="3" points_across="54" user_set="TRUE"/>
          </transition_results>
        </transition>
        <transition fragment_type="y" fragment_ordinal="7" calc_neutral_mass="894.396047" product_charge="1" cleavage_aa="T" loss_neutral_mass="0">
          <precursor_mz>847.393274</precursor_mz>
          <product_mz>895.403323</product_mz>
          <collision_energy>0</collision_energy>
          <transition_results>
            <transition_peak replicate="VC+" mass_error_ppm="11.6" retention_time="17.3972969" start_time="17.200098" end_time="17.6012974" area="338485.875" background="24408.1934" height="38220.4141" fwhm="0.121554561" truncated="false" identified="false" rank="7" points_across="66" user_set="TRUE"/>
            <transition_peak replicate="CAL1-0.6fmol" retention_time="16.9824944" start_time="16.9824944" end_time="17.7032948" area="0" background="0" height="0" fwhm="0.720768" fwhm_degenerate="true" truncated="false" identified="false" rank="0" points_across="106" user_set="FALSE"/>
            <transition_peak replicate="CAL2-6fmol" retention_time="17.1048946" start_time="17.1048946" end_time="18.0228939" area="0" background="0" height="0" fwhm="0.9179592" fwhm_degenerate="true" truncated="false" identified="false" rank="0" points_across="142" user_set="FALSE"/>
            <transition_peak replicate="CAL3-60fmol" retention_time="17.2952938" start_time="17.2952938" end_time="17.934494" area="0" background="0" height="0" fwhm="0.6391716" fwhm_degenerate="true" truncated="false" identified="false" rank="0" points_across="102" user_set="FALSE"/>
            <transition_peak replicate="CAL4-600fmol" retention_time="17.4516754" start_time="17.4516754" end_time="18.0092754" area="0" background="0" height="0" fwhm="0.5575752" fwhm_degenerate="true" truncated="false" identified="false" rank="0" points_across="92" user_set="FALSE"/>
            <transition_peak replicate="TETRA" mass_error_ppm="11.3" retention_time="17.61489" start_time="17.254488" end_time="17.7780876" area="617651.5" background="44892.957" height="47868.9844" fwhm="0.203849822" truncated="false" identified="false" rank="6" points_across="79" user_set="TRUE"/>
            <transition_peak replicate="WT" mass_error_ppm="10.3" retention_time="17.6352882" start_time="17.512888" end_time="17.832489" area="331286.438" background="151450.781" height="26567.6641" fwhm="0.258132875" truncated="false" identified="false" rank="8" points_across="54" user_set="TRUE"/>
          </transition_results>
        </transition>
        <transition fragment_type="y" fragment_ordinal="6" calc_neutral_mass="713.382037" product_charge="1" cleavage_aa="P" loss_neutral_mass="0">
          <precursor_mz>847.393274</precursor_mz>
          <product_mz>714.389313</product_mz>
          <collision_energy>0</collision_energy>
          <transition_results>
            <transition_peak replicate="VC+" mass_error_ppm="1.1" retention_time="17.4516983" start_time="17.200098" end_time="17.6012974" area="2864965.75" background="0" height="288233.625" fwhm="0.178903773" truncated="false" identified="false" rank="1" points_across="66" user_set="TRUE"/>
            <transition_peak replicate="CAL1-0.6fmol" retention_time="16.9824944" start_time="16.9824944" end_time="17.7032948" area="0" background="0" height="0" fwhm="0.720768" fwhm_degenerate="true" truncated="false" identified="false" rank="0" points_across="106" user_set="FALSE"/>
            <transition_peak replicate="CAL2-6fmol" retention_time="17.1048946" start_time="17.1048946" end_time="18.0228939" area="0" background="0" height="0" fwhm="0.9179592" fwhm_degenerate="true" truncated="false" identified="false" rank="0" points_across="142" user_set="FALSE"/>
            <transition_peak replicate="CAL3-60fmol" retention_time="17.2952938" start_time="17.2952938" end_time="17.934494" area="0" background="0" height="0" fwhm="0.6391716" fwhm_degenerate="true" truncated="false" identified="false" rank="0" points_across="102" user_set="FALSE"/>
            <transition_peak replicate="CAL4-600fmol" retention_time="17.4516754" start_time="17.4516754" end_time="18.0092754" area="0" background="0" height="0" fwhm="0.5575752" fwhm_degenerate="true" truncated="false" identified="false" rank="0" points_across="92" user_set="FALSE"/>
            <transition_peak replicate="TETRA" mass_error_ppm="0.1" retention_time="17.65569" start_time="17.254488" end_time="17.7780876" area="4163876.75" background="556518.9" height="375227.219" fwhm="0.145039752" truncated="false" identified="false" rank="1" points_across="79" user_set="TRUE"/>
            <transition_peak replicate="WT" mass_error_ppm="2.2" retention_time="17.703289" start_time="17.512888" end_time="17.832489" area="2683707.25" background="1302805.63" height="397039.25" fwhm="0.0542249344" truncated="false" identified="false" rank="1" points_across="54" user_set="TRUE"/>
          </transition_results>
        </transition>
        <transition fragment_type="y" fragment_ordinal="5" calc_neutral_mass="616.329273" product_charge="1" cleavage_aa="V" loss_neutral_mass="0">
          <precursor_mz>847.393274</precursor_mz>
          <product_mz>617.336549</product_mz>
          <collision_energy>0</collision_energy>
          <transition_results>
            <transition_peak replicate="VC+" mass_error_ppm="5.9" retention_time="17.3904972" start_time="17.200098" end_time="17.6012974" area="98427.7" background="0" height="20425.4453" fwhm="0.05130651" truncated="false" identified="false" rank="11" points_across="66" user_set="TRUE"/>
            <transition_peak replicate="CAL1-0.6fmol" retention_time="16.9824944" start_time="16.9824944" end_time="17.7032948" area="0" background="0" height="0" fwhm="0.720768" fwhm_degenerate="true" truncated="false" identified="false" rank="0" points_across="106" user_set="FALSE"/>
            <transition_peak replicate="CAL2-6fmol" retention_time="17.1048946" start_time="17.1048946" end_time="18.0228939" area="0" background="0" height="0" fwhm="0.9179592" fwhm_degenerate="true" truncated="false" identified="false" rank="0" points_across="142" user_set="FALSE"/>
            <transition_peak replicate="CAL3-60fmol" retention_time="17.2952938" start_time="17.2952938" end_time="17.934494" area="0" background="0" height="0" fwhm="0.6391716" fwhm_degenerate="true" truncated="false" identified="false" rank="0" points_across="102" user_set="FALSE"/>
            <transition_peak replicate="CAL4-600fmol" retention_time="17.4516754" start_time="17.4516754" end_time="18.0092754" area="0" background="0" height="0" fwhm="0.5575752" fwhm_degenerate="true" truncated="false" identified="false" rank="0" points_across="92" user_set="FALSE"/>
            <transition_peak replicate="TETRA" mass_error_ppm="-2.4" retention_time="17.5944881" start_time="17.254488" end_time="17.7780876" area="140859.109" background="0" height="12928.4033" fwhm="0.2232562" truncated="false" identified="false" rank="13" points_across="79" user_set="TRUE"/>
            <transition_peak replicate="WT" mass_error_ppm="1.2" retention_time="17.6352882" start_time="17.512888" end_time="17.832489" area="106037.523" background="0" height="20376.64" fwhm="0.0617451072" truncated="false" identified="false" rank="12" points_across="54" user_set="TRUE"/>
          </transition_results>
        </transition>
        <transition fragment_type="y" fragment_ordinal="4" calc_neutral_mass="517.260859" product_charge="1" cleavage_aa="Q" loss_neutral_mass="0">
          <precursor_mz>847.393274</precursor_mz>
          <product_mz>518.268135</product_mz>
          <collision_energy>0</collision_energy>
          <transition_results>
            <transition_peak replicate="VC+" mass_error_ppm="1.2" retention_time="17.4040985" start_time="17.200098" end_time="17.6012974" area="622220.438" background="0" height="80084.46" fwhm="0.07572466" truncated="false" identified="false" rank="4" points_across="66" user_set="TRUE"/>
            <transition_peak replicate="CAL1-0.6fmol" retention_time="16.9824944" start_time="16.9824944" end_time="17.7032948" area="0" background="0" height="0" fwhm="0.720768" fwhm_degenerate="true" truncated="false" identified="false" rank="0" points_across="106" user_set="FALSE"/>
            <transition_peak replicate="CAL2-6fmol" retention_time="17.1048946" start_time="17.1048946" end_time="18.0228939" area="0" background="0" height="0" fwhm="0.9179592" fwhm_degenerate="true" truncated="false" identified="false" rank="0" points_across="142" user_set="FALSE"/>
            <transition_peak replicate="CAL3-60fmol" retention_time="17.2952938" start_time="17.2952938" end_time="17.934494" area="0" background="0" height="0" fwhm="0.6391716" fwhm_degenerate="true" truncated="false" identified="false" rank="0" points_across="102" user_set="FALSE"/>
            <transition_peak replicate="CAL4-600fmol" retention_time="17.4516754" start_time="17.4516754" end_time="18.0092754" area="0" background="0" height="0" fwhm="0.5575752" fwhm_degenerate="true" truncated="false" identified="false" rank="0" points_across="92" user_set="FALSE"/>
            <transition_peak replicate="TETRA" mass_error_ppm="-1.6" retention_time="17.61489" start_time="17.254488" end_time="17.7780876" area="1178102.25" background="0" height="94601.45" fwhm="0.24407196" truncated="false" identified="false" rank="5" points_across="79" user_set="TRUE"/>
            <transition_peak replicate="WT" mass_error_ppm="2.5" retention_time="17.7100887" start_time="17.512888" end_time="17.832489" area="546809.938" background="412218.656" height="78619.01" fwhm="0.133693084" truncated="false" identified="false" rank="5" points_across="54" user_set="TRUE"/>
          </transition_results>
        </transition>
        <transition fragment_type="y" fragment_ordinal="3" calc_neutral_mass="389.202282" product_charge="1" cleavage_aa="S" loss_neutral_mass="0">
          <precursor_mz>847.393274</precursor_mz>
          <product_mz>390.209558</product_mz>
          <collision_energy>0</collision_energy>
          <transition_results>
            <transition_peak replicate="VC+" mass_error_ppm="-2.8" retention_time="17.4312973" start_time="17.200098" end_time="17.6012974" area="854744.2" background="0" height="96787.35" fwhm="0.115201421" truncated="false" identified="false" rank="2" points_across="66" user_set="TRUE"/>
            <transition_peak replicate="CAL1-0.6fmol" retention_time="16.9824944" start_time="16.9824944" end_time="17.7032948" area="0" background="0" height="0" fwhm="0.720768" fwhm_degenerate="true" truncated="false" identified="false" rank="0" points_across="106" user_set="FALSE"/>
            <transition_peak replicate="CAL2-6fmol" retention_time="17.1048946" start_time="17.1048946" end_time="18.0228939" area="0" background="0" height="0" fwhm="0.9179592" fwhm_degenerate="true" truncated="false" identified="false" rank="0" points_across="142" user_set="FALSE"/>
            <transition_peak replicate="CAL3-60fmol" retention_time="17.2952938" start_time="17.2952938" end_time="17.934494" area="0" background="0" height="0" fwhm="0.6391716" fwhm_degenerate="true" truncated="false" identified="false" rank="0" points_across="102" user_set="FALSE"/>
            <transition_peak replicate="CAL4-600fmol" retention_time="17.4516754" start_time="17.4516754" end_time="18.0092754" area="0" background="0" height="0" fwhm="0.5575752" fwhm_degenerate="true" truncated="false" identified="false" rank="0" points_across="92" user_set="FALSE"/>
            <transition_peak replicate="TETRA" mass_error_ppm="-2.7" retention_time="17.5672874" start_time="17.254488" end_time="17.7780876" area="1642215.13" background="107392.2" height="117342.383" fwhm="0.250118" truncated="false" identified="false" rank="2" points_across="79" user_set="TRUE"/>
            <transition_peak replicate="WT" mass_error_ppm="-3" retention_time="17.703289" start_time="17.512888" end_time="17.832489" area="615372.938" background="625754.938" height="73827.4844" fwhm="0.146684885" truncated="false" identified="false" rank="4" points_across="54" user_set="TRUE"/>
          </transition_results>
        </transition>
        <transition fragment_type="y" fragment_ordinal="2" calc_neutral_mass="302.170253" product_charge="1" cleavage_aa="Q" loss_neutral_mass="0">
          <precursor_mz>847.393274</precursor_mz>
          <product_mz>303.177529</product_mz>
          <collision_energy>0</collision_energy>
          <transition_results>
            <transition_peak replicate="VC+" mass_error_ppm="0.3" retention_time="17.4312973" start_time="17.200098" end_time="17.6012974" area="226925.156" background="0" height="30273.0879" fwhm="0.105403617" truncated="false" identified="false" rank="8" points_across="66" user_set="TRUE"/>
            <transition_peak replicate="CAL1-0.6fmol" retention_time="16.9824944" start_time="16.9824944" end_time="17.7032948" area="0" background="0" height="0" fwhm="0.720768" fwhm_degenerate="true" truncated="false" identified="false" rank="0" points_across="106" user_set="FALSE"/>
            <transition_peak replicate="CAL2-6fmol" retention_time="17.1048946" start_time="17.1048946" end_time="18.0228939" area="0" background="0" height="0" fwhm="0.9179592" fwhm_degenerate="true" truncated="false" identified="false" rank="0" points_across="142" user_set="FALSE"/>
            <transition_peak replicate="CAL3-60fmol" retention_time="17.2952938" start_time="17.2952938" end_time="17.934494" area="0" background="0" height="0" fwhm="0.6391716" fwhm_degenerate="true" truncated="false" identified="false" rank="0" points_across="102" user_set="FALSE"/>
            <transition_peak replicate="CAL4-600fmol" retention_time="17.4516754" start_time="17.4516754" end_time="18.0092754" area="0" background="0" height="0" fwhm="0.5575752" fwhm_degenerate="true" truncated="false" identified="false" rank="0" points_across="92" user_set="FALSE"/>
            <transition_peak replicate="TETRA" mass_error_ppm="1.5" retention_time="17.5808887" start_time="17.254488" end_time="17.7780876" area="444432.969" background="0" height="31167.2578" fwhm="0.273847222" truncated="false" identified="false" rank="10" points_across="79" user_set="TRUE"/>
            <transition_peak replicate="WT" mass_error_ppm="1.6" retention_time="17.5604877" start_time="17.512888" end_time="17.832489" area="162367.969" background="130255.516" height="20375.0586" fwhm="0.0115325935" truncated="false" identified="false" rank="10" points_across="54" user_set="TRUE"/>
          </transition_results>
        </transition>
        <transition fragment_type="y" fragment_ordinal="9" calc_neutral_mass="1092.496489" product_charge="2" cleavage_aa="T" loss_neutral_mass="0">
          <precursor_mz>847.393274</precursor_mz>
          <product_mz>547.25552</product_mz>
          <collision_energy>0</collision_energy>
          <transition_results>
            <transition_peak replicate="VC+" mass_error_ppm="-2.8" retention_time="17.4924984" start_time="17.200098" end_time="17.6012974" area="27885.127" background="0" height="8710.509" fwhm="0.228399128" truncated="false" identified="false" rank="14" points_across="66" user_set="TRUE"/>
            <transition_peak replicate="CAL1-0.6fmol" retention_time="16.9824944" start_time="16.9824944" end_time="17.7032948" area="0" background="0" height="0" fwhm="0.720768" fwhm_degenerate="true" truncated="false" identified="false" rank="0" points_across="106" user_set="FALSE"/>
            <transition_peak replicate="CAL2-6fmol" retention_time="17.1048946" start_time="17.1048946" end_time="18.0228939" area="0" background="0" height="0" fwhm="0.9179592" fwhm_degenerate="true" truncated="false" identified="false" rank="0" points_across="142" user_set="FALSE"/>
            <transition_peak replicate="CAL3-60fmol" retention_time="17.2952938" start_time="17.2952938" end_time="17.934494" area="0" background="0" height="0" fwhm="0.6391716" fwhm_degenerate="true" truncated="false" identified="false" rank="0" points_across="102" user_set="FALSE"/>
            <transition_peak replicate="CAL4-600fmol" retention_time="17.4516754" start_time="17.4516754" end_time="18.0092754" area="0" background="0" height="0" fwhm="0.5575752" fwhm_degenerate="true" truncated="false" identified="false" rank="0" points_across="92" user_set="FALSE"/>
            <transition_peak replicate="TETRA" mass_error_ppm="-4.5" retention_time="17.6216888" start_time="17.254488" end_time="17.7780876" area="151091.031" background="0" height="19242.02" fwhm="0.187652409" truncated="false" identified="false" rank="12" points_across="79" user_set="TRUE"/>
            <transition_peak replicate="WT" mass_error_ppm="-5.6" retention_time="17.682888" start_time="17.512888" end_time="17.832489" area="136200.953" background="0" height="16468.5332" fwhm="0.177819729" truncated="false" identified="false" rank="11" points_across="54" user_set="TRUE"/>
          </transition_results>
        </transition>
        <transition fragment_type="y" fragment_ordinal="8" calc_neutral_mass="991.44881" product_charge="2" cleavage_aa="P" loss_neutral_mass="0">
          <precursor_mz>847.393274</precursor_mz>
          <product_mz>496.731681</product_mz>
          <collision_energy>0</collision_energy>
          <transition_results>
            <transition_peak replicate="VC+" mass_error_ppm="-3.5" retention_time="17.438097" start_time="17.200098" end_time="17.6012974" area="192323.953" background="0" height="24965.8887" fwhm="0.135744944" truncated="false" identified="false" rank="9" points_across="66" user_set="TRUE"/>
            <transition_peak replicate="CAL1-0.6fmol" retention_time="16.9824944" start_time="16.9824944" end_time="17.7032948" area="0" background="0" height="0" fwhm="0.720768" fwhm_degenerate="true" truncated="false" identified="false" rank="0" points_across="106" user_set="FALSE"/>
            <transition_peak replicate="CAL2-6fmol" retention_time="17.1048946" start_time="17.1048946" end_time="18.0228939" area="0" background="0" height="0" fwhm="0.9179592" fwhm_degenerate="true" truncated="false" identified="false" rank="0" points_across="142" user_set="FALSE"/>
            <transition_peak replicate="CAL3-60fmol" retention_time="17.2952938" start_time="17.2952938" end_time="17.934494" area="0" background="0" height="0" fwhm="0.6391716" fwhm_degenerate="true" truncated="false" identified="false" rank="0" points_across="102" user_set="FALSE"/>
            <transition_peak replicate="CAL4-600fmol" retention_time="17.4516754" start_time="17.4516754" end_time="18.0092754" area="0" background="0" height="0" fwhm="0.5575752" fwhm_degenerate="true" truncated="false" identified="false" rank="0" points_across="92" user_set="FALSE"/>
            <transition_peak replicate="TETRA" mass_error_ppm="-2.1" retention_time="17.6284885" start_time="17.254488" end_time="17.7780876" area="463743.625" background="0" height="38446.71" fwhm="0.237305477" truncated="false" identified="false" rank="9" points_across="79" user_set="TRUE"/>
            <transition_peak replicate="WT" mass_error_ppm="-2.5" retention_time="17.7372875" start_time="17.512888" end_time="17.832489" area="291169.2" background="0" height="35581.2461" fwhm="0.163030058" truncated="false" identified="false" rank="9" points_across="54" user_set="TRUE"/>
          </transition_results>
        </transition>
        <transition fragment_type="y" fragment_ordinal="6" calc_neutral_mass="713.382037" product_charge="2" cleavage_aa="P" loss_neutral_mass="0">
          <precursor_mz>847.393274</precursor_mz>
          <product_mz>357.698295</product_mz>
          <collision_energy>0</collision_energy>
          <transition_results>
            <transition_peak replicate="VC+" mass_error_ppm="4.1" retention_time="17.3972969" start_time="17.200098" end_time="17.6012974" area="8886.175" background="0" height="14325.0146" fwhm="0.01046682" truncated="false" identified="false" rank="15" points_across="66" user_set="TRUE"/>
            <transition_peak replicate="CAL1-0.6fmol" retention_time="16.9824944" start_time="16.9824944" end_time="17.7032948" area="0" background="0" height="0" fwhm="0.720768" fwhm_degenerate="true" truncated="false" identified="false" rank="0" points_across="106" user_set="FALSE"/>
            <transition_peak replicate="CAL2-6fmol" retention_time="17.1048946" start_time="17.1048946" end_time="18.0228939" area="0" background="0" height="0" fwhm="0.9179592" fwhm_degenerate="true" truncated="false" identified="false" rank="0" points_across="142" user_set="FALSE"/>
            <transition_peak replicate="CAL3-60fmol" retention_time="17.2952938" start_time="17.2952938" end_time="17.934494" area="0" background="0" height="0" fwhm="0.6391716" fwhm_degenerate="true" truncated="false" identified="false" rank="0" points_across="102" user_set="FALSE"/>
            <transition_peak replicate="CAL4-600fmol" retention_time="17.4516754" start_time="17.4516754" end_time="18.0092754" area="0" background="0" height="0" fwhm="0.5575752" fwhm_degenerate="true" truncated="false" identified="false" rank="0" points_across="92" user_set="FALSE"/>
            <transition_peak replicate="TETRA" mass_error_ppm="-0.3" retention_time="17.6420879" start_time="17.254488" end_time="17.7780876" area="4191.97168" background="0" height="2776.69043" fwhm="0.02113783" truncated="false" identified="false" rank="15" points_across="79" user_set="TRUE"/>
            <transition_peak replicate="WT" mass_error_ppm="-0.9" retention_time="17.6964874" start_time="17.512888" end_time="17.832489" area="12212.7783" background="0" height="4821.17041" fwhm="0.0534845367" truncated="false" identified="false" rank="15" points_across="54" user_set="TRUE"/>
          </transition_results>
        </transition>
      </precursor>
      <precursor charge="2" isotope_label="heavy" calc_neutral_mass="1702.780264" precursor_mz="852.397408" auto_manage_children="false" collision_energy="0" modified_sequence="AEASIETPT[+80.0]PVQSQR[+10.0]">
        <precursor_results>
          <precursor_peak replicate="VC+" peak_count_ratio="1" retention_time="17.4244976" start_time="17.200098" end_time="17.6012974" fwhm="0.164872751" area="23200516" background="1420921" height="1006400.31" mass_error_ppm="-3.66767764" truncated="0" identified="false" user_set="TRUE"/>
          <precursor_peak replicate="CAL1-0.6fmol" peak_count_ratio="0.8125" retention_time="17.3088932" start_time="16.9824944" end_time="17.7032948" fwhm="0.270596772" area="2689815.25" background="0" height="76876.37" mass_error_ppm="-0.5975638" truncated="0" identified="false" user_set="FALSE"/>
          <precursor_peak replicate="CAL2-6fmol" peak_count_ratio="1" retention_time="17.6624947" start_time="17.1048946" end_time="18.0228939" fwhm="0.3338509" area="1.785931E+07" background="0" height="305797.2" mass_error_ppm="-1.07520056" truncated="0" identified="false" user_set="FALSE"/>
          <precursor_peak replicate="CAL3-60fmol" peak_count_ratio="1" retention_time="17.655695" start_time="17.2952938" end_time="17.934494" fwhm="0.229881585" area="137529584" background="3309667.5" height="4424786.5" mass_error_ppm="-2.897576" truncated="0" identified="false" user_set="FALSE"/>
          <precursor_peak replicate="CAL4-600fmol" peak_count_ratio="1" retention_time="17.7848759" start_time="17.4516754" end_time="18.0092754" fwhm="0.211177438" area="814832064" background="15783875" height="29597006" mass_error_ppm="-3.19614077" truncated="0" identified="false" user_set="FALSE"/>
          <precursor_peak replicate="TETRA" peak_count_ratio="1" retention_time="17.6012878" start_time="17.254488" end_time="17.7780876" fwhm="0.293650329" area="25010966" background="3426831" height="918573.4" mass_error_ppm="-2.46427345" truncated="0" identified="false" user_set="TRUE"/>
          <precursor_peak replicate="WT" peak_count_ratio="1" retention_time="17.6964874" start_time="17.512888" end_time="17.832489" fwhm="0.214341551" area="26797508" background="13623046" height="948085.1" mass_error_ppm="-2.8549087" truncated="0" identified="false" user_set="TRUE"/>
        </precursor_results>
        <transition fragment_type="b" fragment_ordinal="3" calc_neutral_mass="271.116821" product_charge="1" cleavage_aa="A" loss_neutral_mass="0">
          <precursor_mz>852.397408</precursor_mz>
          <product_mz>272.124097</product_mz>
          <collision_energy>0</collision_energy>
          <transition_results>
            <transition_peak replicate="VC+" mass_error_ppm="0.4" retention_time="17.4040985" start_time="17.200098" end_time="17.6012974" area="2053296.88" background="0" height="209659.391" fwhm="0.153761819" truncated="false" identified="false" rank="4" points_across="65" user_set="TRUE"/>
            <transition_peak replicate="CAL1-0.6fmol" mass_error_ppm="-1.3" retention_time="17.4244938" start_time="16.9824944" end_time="17.7032948" area="300230.156" background="0" height="21580.9883" fwhm="0.270596772" truncated="false" identified="false" rank="4" points_across="106" user_set="FALSE"/>
            <transition_peak replicate="CAL2-6fmol" mass_error_ppm="-1.9" retention_time="17.5808945" start_time="17.1048946" end_time="18.0228939" area="1900003.63" background="0" height="93813.82" fwhm="0.3338509" truncated="false" identified="false" rank="4" points_across="141" user_set="FALSE"/>
            <transition_peak replicate="CAL3-60fmol" mass_error_ppm="2.6" retention_time="17.6760941" start_time="17.2952938" end_time="17.934494" area="11579842" background="405408.5" height="856235.7" fwhm="0.2143731" truncated="false" identified="false" rank="4" points_across="102" user_set="FALSE"/>
            <transition_peak replicate="CAL4-600fmol" mass_error_ppm="3.2" retention_time="17.7848759" start_time="17.4516754" end_time="18.0092754" area="6.735857E+07" background="1430243.75" height="5494141" fwhm="0.194398984" truncated="false" identified="false" rank="4" points_across="92" user_set="FALSE"/>
            <transition_peak replicate="TETRA" mass_error_ppm="1.5" retention_time="17.6012878" start_time="17.254488" end_time="17.7780876" area="2131580" background="401156.938" height="162702.031" fwhm="0.208946288" truncated="false" identified="false" rank="4" points_across="79" user_set="TRUE"/>
            <transition_peak replicate="WT" mass_error_ppm="0.5" retention_time="17.6896877" start_time="17.512888" end_time="17.832489" area="2049229.25" background="1513578.63" height="184718.391" fwhm="0.212535381" truncated="false" identified="false" rank="4" points_across="54" user_set="TRUE"/>
          </transition_results>
        </transition>
        <transition fragment_type="b" fragment_ordinal="4" calc_neutral_mass="358.148849" product_charge="1" cleavage_aa="S" loss_neutral_mass="0">
          <precursor_mz>852.397408</precursor_mz>
          <product_mz>359.156125</product_mz>
          <collision_energy>0</collision_energy>
          <transition_results>
            <transition_peak replicate="VC+" mass_error_ppm="-5.4" retention_time="17.200098" start_time="17.200098" end_time="17.6012974" area="627672.75" background="828212.8" height="86470.93" fwhm="0.04647899" fwhm_degenerate="true" truncated="false" identified="false" rank="7" points_across="65" user_set="TRUE"/>
            <transition_peak replicate="CAL1-0.6fmol" mass_error_ppm="-0.3" retention_time="17.3156948" start_time="16.9824944" end_time="17.7032948" area="164276.344" background="0" height="13316.7881" fwhm="0.216391757" truncated="false" identified="false" rank="6" points_across="106" user_set="FALSE"/>
            <transition_peak replicate="CAL2-6fmol" mass_error_ppm="-2.3" retention_time="17.7100945" start_time="17.1048946" end_time="18.0228939" area="1071786.75" background="0" height="57692.2344" fwhm="0.324129432" truncated="false" identified="false" rank="6" points_across="141" user_set="FALSE"/>
            <transition_peak replicate="CAL3-60fmol" mass_error_ppm="1.4" retention_time="17.655695" start_time="17.2952938" end_time="17.934494" area="6927605" background="178123.359" height="530085.4" fwhm="0.202194721" truncated="false" identified="false" rank="6" points_across="102" user_set="FALSE"/>
            <transition_peak replicate="CAL4-600fmol" mass_error_ppm="1.9" retention_time="17.7848759" start_time="17.4516754" end_time="18.0092754" area="39767876" background="1121226.5" height="3439022.75" fwhm="0.195368469" truncated="false" identified="false" rank="6" points_across="92" user_set="FALSE"/>
            <transition_peak replicate="TETRA" mass_error_ppm="-0.3" retention_time="17.6216888" start_time="17.254488" end_time="17.7780876" area="1000371.94" background="83312.97" height="71010.89" fwhm="0.255607873" truncated="false" identified="false" rank="7" points_across="79" user_set="TRUE"/>
            <transition_peak replicate="WT" mass_error_ppm="-0.2" retention_time="17.7236881" start_time="17.512888" end_time="17.832489" area="1188528.88" background="530008.7" height="118441.594" fwhm="0.17818661" truncated="false" identified="false" rank="7" points_across="54" user_set="TRUE"/>
          </transition_results>
        </transition>
        <transition fragment_type="b" fragment_ordinal="5" calc_neutral_mass="471.232913" product_charge="1" cleavage_aa="I" loss_neutral_mass="0">
          <precursor_mz>852.397408</precursor_mz>
          <product_mz>472.240189</product_mz>
          <collision_energy>0</collision_energy>
          <transition_results>
            <transition_peak replicate="VC+" mass_error_ppm="-6.4" retention_time="17.4516983" start_time="17.200098" end_time="17.6012974" area="232269.641" background="0" height="30733.9688" fwhm="0.137949541" truncated="false" identified="false" rank="12" points_across="65" user_set="TRUE"/>
            <transition_peak replicate="CAL1-0.6fmol" mass_error_ppm="-3.8" retention_time="17.4448948" start_time="16.9824944" end_time="17.7032948" area="2016.46" background="0" height="3158.967" fwhm="0.010978125" truncated="false" identified="false" rank="13" points_across="106" user_set="FALSE"/>
            <transition_peak replicate="CAL2-6fmol" mass_error_ppm="-5.7" retention_time="17.5332947" start_time="17.1048946" end_time="18.0228939" area="186598.781" background="0" height="15330.2266" fwhm="0.1562038" truncated="false" identified="false" rank="12" points_across="141" user_set="FALSE"/>
            <transition_peak replicate="CAL3-60fmol" mass_error_ppm="-3.9" retention_time="17.6216946" start_time="17.2952938" end_time="17.934494" area="1468282.63" background="0" height="117572.5" fwhm="0.229881585" truncated="false" identified="false" rank="12" points_across="102" user_set="FALSE"/>
            <transition_peak replicate="CAL4-600fmol" mass_error_ppm="-2.4" retention_time="17.7984753" start_time="17.4516754" end_time="18.0092754" area="8603779" background="200394.781" height="782696.3" fwhm="0.1677613" truncated="false" identified="false" rank="12" points_across="92" user_set="FALSE"/>
            <transition_peak replicate="TETRA" mass_error_ppm="-5.7" retention_time="17.6012878" start_time="17.254488" end_time="17.7780876" area="354613.656" background="0" height="28132.4512" fwhm="0.159680009" truncated="false" identified="false" rank="12" points_across="79" user_set="TRUE"/>
            <transition_peak replicate="WT" mass_error_ppm="-6.6" retention_time="17.703289" start_time="17.512888" end_time="17.832489" area="442559" background="0" height="44796.9258" fwhm="0.169125885" truncated="false" identified="false" rank="10" points_across="54" user_set="TRUE"/>
          </transition_results>
        </transition>
        <transition fragment_type="b" fragment_ordinal="6" calc_neutral_mass="600.275506" product_charge="1" cleavage_aa="E" loss_neutral_mass="0">
          <precursor_mz>852.397408</precursor_mz>
          <product_mz>601.282782</product_mz>
          <collision_energy>0</collision_energy>
          <transition_results>
            <transition_peak replicate="VC+" mass_error_ppm="2.1" retention_time="17.3972969" start_time="17.200098" end_time="17.6012974" area="46482.9922" background="0" height="8708.205" fwhm="0.092655845" truncated="false" identified="false" rank="16" points_across="65" user_set="TRUE"/>
            <transition_peak replicate="CAL1-0.6fmol" retention_time="16.9824944" start_time="16.9824944" end_time="17.7032948" area="0" background="0" height="0" fwhm="0.720768" fwhm_degenerate="true" truncated="false" identified="false" rank="0" points_across="106" user_set="FALSE"/>
            <transition_peak replicate="CAL2-6fmol" mass_error_ppm="0.3" retention_time="17.3904934" start_time="17.1048946" end_time="18.0228939" area="24286.9121" background="0" height="5959.10254" fwhm="0.0258657448" truncated="false" identified="false" rank="16" points_across="141" user_set="FALSE"/>
            <transition_peak replicate="CAL3-60fmol" mass_error_ppm="1.8" retention_time="17.6692944" start_time="17.2952938" end_time="17.934494" area="429651.875" background="0" height="36478.3125" fwhm="0.186882123" truncated="false" identified="false" rank="16" points_across="102" user_set="FALSE"/>
            <transition_peak replicate="CAL4-600fmol" mass_error_ppm="2" retention_time="17.7984753" start_time="17.4516754" end_time="18.0092754" area="2245412" background="41454.43" height="204601.484" fwhm="0.211177438" truncated="false" identified="false" rank="16" points_across="92" user_set="FALSE"/>
            <transition_peak replicate="TETRA" mass_error_ppm="4" retention_time="17.6488876" start_time="17.254488" end_time="17.7780876" area="234990.781" background="0" height="22357.0527" fwhm="0.122796305" truncated="false" identified="false" rank="14" points_across="79" user_set="TRUE"/>
            <transition_peak replicate="WT" mass_error_ppm="-4.3" retention_time="17.6216888" start_time="17.512888" end_time="17.832489" area="78345.52" background="0" height="15561.6787" fwhm="0.0254590251" truncated="false" identified="false" rank="16" points_across="54" user_set="TRUE"/>
          </transition_results>
        </transition>
        <transition fragment_type="y" fragment_ordinal="10" calc_neutral_mass="1231.547351" product_charge="1" cleavage_aa="E" loss_neutral_mass="0">
          <precursor_mz>852.397408</precursor_mz>
          <product_mz>1232.554627</product_mz>
          <collision_energy>0</collision_energy>
          <transition_results>
            <transition_peak replicate="VC+" mass_error_ppm="0.5" retention_time="17.3972969" start_time="17.200098" end_time="17.6012974" area="157807.547" background="0" height="23477.7852" fwhm="0.134788737" truncated="false" identified="false" rank="14" points_across="65" user_set="TRUE"/>
            <transition_peak replicate="CAL1-0.6fmol" retention_time="16.9824944" start_time="16.9824944" end_time="17.7032948" area="0" background="0" height="0" fwhm="0.720768" fwhm_degenerate="true" truncated="false" identified="false" rank="0" points_across="106" user_set="FALSE"/>
            <transition_peak replicate="CAL2-6fmol" mass_error_ppm="0.7" retention_time="17.6624947" start_time="17.1048946" end_time="18.0228939" area="110920.328" background="0" height="14300.02" fwhm="0.221509784" truncated="false" identified="false" rank="14" points_across="141" user_set="FALSE"/>
            <transition_peak replicate="CAL3-60fmol" mass_error_ppm="0" retention_time="17.6148949" start_time="17.2952938" end_time="17.934494" area="1266351.5" background="0" height="104091.977" fwhm="0.187239051" truncated="false" identified="false" rank="13" points_across="102" user_set="FALSE"/>
            <transition_peak replicate="CAL4-600fmol" mass_error_ppm="-0.4" retention_time="17.7372742" start_time="17.4516754" end_time="18.0092754" area="7885004.5" background="0" height="660500.1" fwhm="0.203154251" truncated="false" identified="false" rank="13" points_across="92" user_set="FALSE"/>
            <transition_peak replicate="TETRA" mass_error_ppm="1.7" retention_time="17.6284885" start_time="17.254488" end_time="17.7780876" area="239116.438" background="0" height="22405.42" fwhm="0.205860183" truncated="false" identified="false" rank="13" points_across="79" user_set="TRUE"/>
            <transition_peak replicate="WT" mass_error_ppm="3.9" retention_time="17.7780876" start_time="17.512888" end_time="17.832489" area="398310.125" background="150833.578" height="41516.97" fwhm="0.214341551" truncated="false" identified="false" rank="13" points_across="54" user_set="TRUE"/>
          </transition_results>
        </transition>
        <transition fragment_type="y" fragment_ordinal="9" calc_neutral_mass="1102.504758" product_charge="1" cleavage_aa="T" loss_neutral_mass="0">
          <precursor_mz>852.397408</precursor_mz>
          <product_mz>1103.512034</product_mz>
          <collision_energy>0</collision_energy>
          <transition_results>
            <transition_peak replicate="VC+" mass_error_ppm="-1.1" retention_time="17.4040985" start_time="17.200098" end_time="17.6012974" area="1027514.5" background="239569.422" height="84932.4" fwhm="0.136223048" truncated="false" identified="false" rank="6" points_across="65" user_set="TRUE"/>
            <transition_peak replicate="CAL1-0.6fmol" mass_error_ppm="0.6" retention_time="17.397295" start_time="16.9824944" end_time="17.7032948" area="90365.7344" background="0" height="10992.9492" fwhm="0.121204279" truncated="false" identified="false" rank="7" points_across="106" user_set="FALSE"/>
            <transition_peak replicate="CAL2-6fmol" mass_error_ppm="-1" retention_time="17.6148949" start_time="17.1048946" end_time="18.0228939" area="893217.25" background="0" height="45470.7461" fwhm="0.320319563" truncated="false" identified="false" rank="7" points_across="141" user_set="FALSE"/>
            <transition_peak replicate="CAL3-60fmol" mass_error_ppm="-1.5" retention_time="17.6692944" start_time="17.2952938" end_time="17.934494" area="5547951.5" background="155818.016" height="414981.375" fwhm="0.208398461" truncated="false" identified="false" rank="7" points_across="102" user_set="FALSE"/>
            <transition_peak replicate="CAL4-600fmol" mass_error_ppm="-0.6" retention_time="17.7848759" start_time="17.4516754" end_time="18.0092754" area="31233356" background="844647.75" height="2635963.25" fwhm="0.192054942" truncated="false" identified="false" rank="7" points_across="92" user_set="FALSE"/>
            <transition_peak replicate="TETRA" mass_error_ppm="0.2" retention_time="17.5876884" start_time="17.254488" end_time="17.7780876" area="1020999.5" background="203777.547" height="83723.03" fwhm="0.155151308" truncated="false" identified="false" rank="6" points_across="79" user_set="TRUE"/>
            <transition_peak replicate="WT" mass_error_ppm="1.6" retention_time="17.7576885" start_time="17.512888" end_time="17.832489" area="2013880.13" background="1038808.31" height="179018.344" fwhm="0.2286415" fwhm_degenerate="true" truncated="false" identified="false" rank="5" points_across="54" user_set="TRUE"/>
          </transition_results>
        </transition>
        <transition fragment_type="y" fragment_ordinal="8" calc_neutral_mass="1001.457079" product_charge="1" cleavage_aa="P" loss_neutral_mass="0">
          <precursor_mz>852.397408</precursor_mz>
          <product_mz>1002.464355</product_mz>
          <collision_energy>0</collision_energy>
          <transition_results>
            <transition_peak replicate="VC+" mass_error_ppm="-6.6" retention_time="17.4040985" start_time="17.200098" end_time="17.6012974" area="1978158" background="0" height="188855.359" fwhm="0.164872751" truncated="false" identified="false" rank="5" points_across="65" user_set="TRUE"/>
            <transition_peak replicate="CAL1-0.6fmol" mass_error_ppm="-5.4" retention_time="17.4108944" start_time="16.9824944" end_time="17.7032948" area="243088.375" background="0" height="19212.72" fwhm="0.210020363" truncated="false" identified="false" rank="5" points_across="106" user_set="FALSE"/>
            <transition_peak replicate="CAL2-6fmol" mass_error_ppm="-3.8" retention_time="17.6624947" start_time="17.1048946" end_time="18.0228939" area="1600098" background="0" height="106673.016" fwhm="0.234983012" truncated="false" identified="false" rank="5" points_across="141" user_set="FALSE"/>
            <transition_peak replicate="CAL3-60fmol" mass_error_ppm="-6.9" retention_time="17.6692944" start_time="17.2952938" end_time="17.934494" area="11132553" background="412857.375" height="839118.063" fwhm="0.165395677" truncated="false" identified="false" rank="5" points_across="102" user_set="FALSE"/>
            <transition_peak replicate="CAL4-600fmol" mass_error_ppm="-7.5" retention_time="17.7848759" start_time="17.4516754" end_time="18.0092754" area="66746964" background="1017401.75" height="5593724" fwhm="0.196709812" truncated="false" identified="false" rank="5" points_across="92" user_set="FALSE"/>
            <transition_peak replicate="TETRA" mass_error_ppm="-5.5" retention_time="17.6012878" start_time="17.254488" end_time="17.7780876" area="2253374.75" background="222512.5" height="183054.8" fwhm="0.162176773" truncated="false" identified="false" rank="3" points_across="79" user_set="TRUE"/>
            <transition_peak replicate="WT" mass_error_ppm="-5.8" retention_time="17.7100887" start_time="17.512888" end_time="17.832489" area="1988111" background="1072155.38" height="182431.172" fwhm="0.193934157" truncated="false" identified="false" rank="6" points_across="54" user_set="TRUE"/>
          </transition_results>
        </transition>
        <transition fragment_type="y" fragment_ordinal="7" calc_neutral_mass="904.404316" product_charge="1" cleavage_aa="T" loss_neutral_mass="0">
          <precursor_mz>852.397408</precursor_mz>
          <product_mz>905.411592</product_mz>
          <collision_energy>0</collision_energy>
          <transition_results>
            <transition_peak replicate="VC+" mass_error_ppm="-0.5" retention_time="17.4040985" start_time="17.200098" end_time="17.6012974" area="433969.563" background="11923.2373" height="45681.918" fwhm="0.1479482" truncated="false" identified="false" rank="10" points_across="65" user_set="TRUE"/>
            <transition_peak replicate="CAL1-0.6fmol" mass_error_ppm="4.7" retention_time="17.2952938" start_time="16.9824944" end_time="17.7032948" area="44040.8438" background="0" height="8076.24072" fwhm="0.01589031" truncated="false" identified="false" rank="8" points_across="106" user_set="FALSE"/>
            <transition_peak replicate="CAL2-6fmol" mass_error_ppm="1.2" retention_time="17.6624947" start_time="17.1048946" end_time="18.0228939" area="289921.469" background="0" height="15977.9766" fwhm="0.32188502" truncated="false" identified="false" rank="11" points_across="141" user_set="FALSE"/>
            <transition_peak replicate="CAL3-60fmol" mass_error_ppm="-0.9" retention_time="17.7032948" start_time="17.2952938" end_time="17.934494" area="2593875.75" background="53472.5156" height="190386.625" fwhm="0.220073819" truncated="false" identified="false" rank="10" points_across="102" user_set="FALSE"/>
            <transition_peak replicate="CAL4-600fmol" mass_error_ppm="-1.3" retention_time="17.7848759" start_time="17.4516754" end_time="18.0092754" area="15702042" background="273842.563" height="1432528.75" fwhm="0.190403163" truncated="false" identified="false" rank="10" points_across="92" user_set="FALSE"/>
            <transition_peak replicate="TETRA" mass_error_ppm="0.6" retention_time="17.6012878" start_time="17.254488" end_time="17.7780876" area="504770.531" background="57291.7422" height="43263.47" fwhm="0.146254927" truncated="false" identified="false" rank="10" points_across="79" user_set="TRUE"/>
            <transition_peak replicate="WT" mass_error_ppm="0.2" retention_time="17.6896877" start_time="17.512888" end_time="17.832489" area="490835.75" background="277455.5" height="45158.5" fwhm="0.1802335" truncated="false" identified="false" rank="9" points_across="54" user_set="TRUE"/>
          </transition_results>
        </transition>
        <transition fragment_type="y" fragment_ordinal="6" calc_neutral_mass="723.390306" product_charge="1" cleavage_aa="P" loss_neutral_mass="0">
          <precursor_mz>852.397408</precursor_mz>
          <product_mz>724.397582</product_mz>
          <collision_energy>0</collision_energy>
          <transition_results>
            <transition_peak replicate="VC+" mass_error_ppm="-6.4" retention_time="17.4244976" start_time="17.200098" end_time="17.6012974" area="10165744" background="341215.5" height="1006400.31" fwhm="0.1542781" truncated="false" identified="false" rank="1" points_across="65" user_set="TRUE"/>
            <transition_peak replicate="CAL1-0.6fmol" mass_error_ppm="-0.7" retention_time="17.3088932" start_time="16.9824944" end_time="17.7032948" area="1112384.63" background="0" height="76876.37" fwhm="0.191113681" truncated="false" identified="false" rank="1" points_across="106" user_set="FALSE"/>
            <transition_peak replicate="CAL2-6fmol" mass_error_ppm="0.7" retention_time="17.6624947" start_time="17.1048946" end_time="18.0228939" area="5807533" background="0" height="305797.2" fwhm="0.318053544" truncated="false" identified="false" rank="1" points_across="141" user_set="FALSE"/>
            <transition_peak replicate="CAL3-60fmol" mass_error_ppm="-6.4" retention_time="17.655695" start_time="17.2952938" end_time="17.934494" area="5.881533E+07" background="1226513.63" height="4424786.5" fwhm="0.217012629" truncated="false" identified="false" rank="1" points_across="102" user_set="FALSE"/>
            <transition_peak replicate="CAL4-600fmol" mass_error_ppm="-7.2" retention_time="17.7848759" start_time="17.4516754" end_time="18.0092754" area="3.559843E+08" background="5315071" height="29597006" fwhm="0.195376769" truncated="false" identified="false" rank="1" points_across="92" user_set="FALSE"/>
            <transition_peak replicate="TETRA" mass_error_ppm="-4.8" retention_time="17.6012878" start_time="17.254488" end_time="17.7780876" area="10346621" background="1762540" height="918573.4" fwhm="0.14707002" truncated="false" identified="false" rank="1" points_across="79" user_set="TRUE"/>
            <transition_peak replicate="WT" mass_error_ppm="-6.5" retention_time="17.6964874" start_time="17.512888" end_time="17.832489" area="11188381" background="5453587" height="948085.1" fwhm="0.1979582" truncated="false" identified="false" rank="1" points_across="54" user_set="TRUE"/>
          </transition_results>
        </transition>
        <transition fragment_type="y" fragment_ordinal="5" calc_neutral_mass="626.337542" product_charge="1" cleavage_aa="V" loss_neutral_mass="0">
          <precursor_mz>852.397408</precursor_mz>
          <product_mz>627.344818</product_mz>
          <collision_energy>0</collision_energy>
          <transition_results>
            <transition_peak replicate="VC+" mass_error_ppm="-2.7" retention_time="17.4176979" start_time="17.200098" end_time="17.6012974" area="397207.063" background="0" height="51728.1875" fwhm="0.12885727" truncated="false" identified="false" rank="11" points_across="65" user_set="TRUE"/>
            <transition_peak replicate="CAL1-0.6fmol" mass_error_ppm="-2.3" retention_time="17.4176941" start_time="16.9824944" end_time="17.7032948" area="13958.1309" background="0" height="6146.70068" fwhm="0.1568612" truncated="false" identified="false" rank="11" points_across="106" user_set="FALSE"/>
            <transition_peak replicate="CAL2-6fmol" mass_error_ppm="-2.9" retention_time="17.6624947" start_time="17.1048946" end_time="18.0228939" area="339258.938" background="0" height="24557.2031" fwhm="0.256809771" truncated="false" identified="false" rank="10" points_across="141" user_set="FALSE"/>
            <transition_peak replicate="CAL3-60fmol" mass_error_ppm="-3.6" retention_time="17.7372932" start_time="17.2952938" end_time="17.934494" area="2444916.75" background="0" height="183243.891" fwhm="0.216529533" truncated="false" identified="false" rank="11" points_across="102" user_set="FALSE"/>
            <transition_peak replicate="CAL4-600fmol" mass_error_ppm="-3" retention_time="17.7576752" start_time="17.4516754" end_time="18.0092754" area="14090649" background="319578.156" height="1210391" fwhm="0.196854249" truncated="false" identified="false" rank="11" points_across="92" user_set="FALSE"/>
            <transition_peak replicate="TETRA" mass_error_ppm="-2.4" retention_time="17.6012878" start_time="17.254488" end_time="17.7780876" area="477519.438" background="0" height="45510.76" fwhm="0.1587404" truncated="false" identified="false" rank="11" points_across="79" user_set="TRUE"/>
            <transition_peak replicate="WT" mass_error_ppm="-1.9" retention_time="17.7168884" start_time="17.512888" end_time="17.832489" area="434238.469" background="252984.8" height="45295.043" fwhm="0.151090741" truncated="false" identified="false" rank="12" points_across="54" user_set="TRUE"/>
          </transition_results>
        </transition>
        <transition fragment_type="y" fragment_ordinal="4" calc_neutral_mass="527.269128" product_charge="1" cleavage_aa="Q" loss_neutral_mass="0">
          <precursor_mz>852.397408</precursor_mz>
          <product_mz>528.276404</product_mz>
          <collision_energy>0</collision_energy>
          <transition_results>
            <transition_peak replicate="VC+" mass_error_ppm="1.8" retention_time="17.4040985" start_time="17.200098" end_time="17.6012974" area="2346792.5" background="0" height="251910.016" fwhm="0.1392112" truncated="false" identified="false" rank="3" points_across="65" user_set="TRUE"/>
            <transition_peak replicate="CAL1-0.6fmol" mass_error_ppm="4" retention_time="17.3360939" start_time="16.9824944" end_time="17.7032948" area="305291.531" background="0" height="23124.0137" fwhm="0.193218663" truncated="false" identified="false" rank="3" points_across="106" user_set="FALSE"/>
            <transition_peak replicate="CAL2-6fmol" mass_error_ppm="1.1" retention_time="17.6624947" start_time="17.1048946" end_time="18.0228939" area="2206061.5" background="0" height="126890.031" fwhm="0.308904827" truncated="false" identified="false" rank="3" points_across="141" user_set="FALSE"/>
            <transition_peak replicate="CAL3-60fmol" mass_error_ppm="4.4" retention_time="17.6760941" start_time="17.2952938" end_time="17.934494" area="13190238" background="378776.6" height="953541.6" fwhm="0.215975076" truncated="false" identified="false" rank="3" points_across="102" user_set="FALSE"/>
            <transition_peak replicate="CAL4-600fmol" mass_error_ppm="4.8" retention_time="17.7848759" start_time="17.4516754" end_time="18.0092754" area="7.557777E+07" background="2025514.5" height="6211748" fwhm="0.196779534" truncated="false" identified="false" rank="3" points_across="92" user_set="FALSE"/>
            <transition_peak replicate="TETRA" mass_error_ppm="0.6" retention_time="17.5944881" start_time="17.254488" end_time="17.7780876" area="2013659.38" background="240830.75" height="182649.3" fwhm="0.113704033" truncated="false" identified="false" rank="5" points_across="79" user_set="TRUE"/>
            <transition_peak replicate="WT" mass_error_ppm="4.1" retention_time="17.7236881" start_time="17.512888" end_time="17.832489" area="2536920" background="1038873.44" height="220523" fwhm="0.20902431" truncated="false" identified="false" rank="2" points_across="54" user_set="TRUE"/>
          </transition_results>
        </transition>
        <transition fragment_type="y" fragment_ordinal="3" calc_neutral_mass="399.210551" product_charge="1" cleavage_aa="S" loss_neutral_mass="0">
          <precursor_mz>852.397408</precursor_mz>
          <product_mz>400.217827</product_mz>
          <collision_energy>0</collision_energy>
          <transition_results>
            <transition_peak replicate="VC+" mass_error_ppm="-0.9" retention_time="17.4244976" start_time="17.200098" end_time="17.6012974" area="2448520" background="0" height="237874.109" fwhm="0.15208514" truncated="false" identified="false" rank="2" points_across="65" user_set="TRUE"/>
            <transition_peak replicate="CAL1-0.6fmol" mass_error_ppm="-1.2" retention_time="17.376894" start_time="16.9824944" end_time="17.7032948" area="336314.719" background="0" height="24476.9375" fwhm="0.225291461" truncated="false" identified="false" rank="2" points_across="106" user_set="FALSE"/>
            <transition_peak replicate="CAL2-6fmol" mass_error_ppm="-3.8" retention_time="17.6624947" start_time="17.1048946" end_time="18.0228939" area="2258601.25" background="0" height="119880.906" fwhm="0.310153216" truncated="false" identified="false" rank="2" points_across="141" user_set="FALSE"/>
            <transition_peak replicate="CAL3-60fmol" mass_error_ppm="-0.2" retention_time="17.7100945" start_time="17.2952938" end_time="17.934494" area="13527953" background="498697.563" height="1023352.38" fwhm="0.204405963" truncated="false" identified="false" rank="2" points_across="102" user_set="FALSE"/>
            <transition_peak replicate="CAL4-600fmol" mass_error_ppm="0.2" retention_time="17.7848759" start_time="17.4516754" end_time="18.0092754" area="7.908537E+07" background="2101642" height="6672547.5" fwhm="0.194453761" truncated="false" identified="false" rank="2" points_across="92" user_set="FALSE"/>
            <transition_peak replicate="TETRA" mass_error_ppm="-0.1" retention_time="17.5944881" start_time="17.254488" end_time="17.7780876" area="2635583.25" background="455408.531" height="198510.281" fwhm="0.20899111" truncated="false" identified="false" rank="2" points_across="79" user_set="TRUE"/>
            <transition_peak replicate="WT" mass_error_ppm="-1.1" retention_time="17.7100887" start_time="17.512888" end_time="17.832489" area="2425039.25" background="1408293.88" height="222058.828" fwhm="0.19455336" truncated="false" identified="false" rank="3" points_across="54" user_set="TRUE"/>
          </transition_results>
        </transition>
        <transition fragment_type="y" fragment_ordinal="2" calc_neutral_mass="312.178522" product_charge="1" cleavage_aa="Q" loss_neutral_mass="0">
          <precursor_mz>852.397408</precursor_mz>
          <product_mz>313.185798</product_mz>
          <collision_energy>0</collision_energy>
          <transition_results>
            <transition_peak replicate="VC+" mass_error_ppm="-3.8" retention_time="17.4176979" start_time="17.200098" end_time="17.6012974" area="458438.875" background="0" height="59328.1445" fwhm="0.114799686" truncated="false" identified="false" rank="9" points_across="65" user_set="TRUE"/>
            <transition_peak replicate="CAL1-0.6fmol" mass_error_ppm="-2.3" retention_time="17.3088932" start_time="16.9824944" end_time="17.7032948" area="34334.64" background="0" height="5879.431" fwhm="0.0200803578" truncated="false" identified="false" rank="10" points_across="106" user_set="FALSE"/>
            <transition_peak replicate="CAL2-6fmol" mass_error_ppm="-2.4" retention_time="17.5944939" start_time="17.1048946" end_time="18.0228939" area="438925.1" background="0" height="23453.9" fwhm="0.239292592" truncated="false" identified="false" rank="9" points_across="141" user_set="FALSE"/>
            <transition_peak replicate="CAL3-60fmol" mass_error_ppm="-3.7" retention_time="17.6760941" start_time="17.2952938" end_time="17.934494" area="2945692.5" background="0" height="223791.063" fwhm="0.2115609" truncated="false" identified="false" rank="9" points_across="102" user_set="FALSE"/>
            <transition_peak replicate="CAL4-600fmol" mass_error_ppm="-4.1" retention_time="17.7848759" start_time="17.4516754" end_time="18.0092754" area="17155528" background="353362.75" height="1432681" fwhm="0.185301721" truncated="false" identified="false" rank="9" points_across="92" user_set="FALSE"/>
            <transition_peak replicate="TETRA" mass_error_ppm="-2" retention_time="17.61489" start_time="17.254488" end_time="17.7780876" area="616859.438" background="0" height="49195.35" fwhm="0.223221332" truncated="false" identified="false" rank="9" points_across="79" user_set="TRUE"/>
            <transition_peak replicate="WT" mass_error_ppm="-3" retention_time="17.7236881" start_time="17.512888" end_time="17.832489" area="441090.8" background="374817.6" height="53051.37" fwhm="0.138406053" truncated="false" identified="false" rank="11" points_across="54" user_set="TRUE"/>
          </transition_results>
        </transition>
        <transition fragment_type="y" fragment_ordinal="9" calc_neutral_mass="1102.504758" product_charge="2" cleavage_aa="T" loss_neutral_mass="0">
          <precursor_mz>852.397408</precursor_mz>
          <product_mz>552.259655</product_mz>
          <collision_energy>0</collision_energy>
          <transition_results>
            <transition_peak replicate="VC+" mass_error_ppm="-0.6" retention_time="17.4176979" start_time="17.200098" end_time="17.6012974" area="185939.125" background="0" height="39429.15" fwhm="0.03197651" truncated="false" identified="false" rank="13" points_across="65" user_set="TRUE"/>
            <transition_peak replicate="CAL1-0.6fmol" mass_error_ppm="-1" retention_time="17.3224945" start_time="16.9824944" end_time="17.7032948" area="8303.681" background="0" height="2969.586" fwhm="0.0840898156" truncated="false" identified="false" rank="12" points_across="106" user_set="FALSE"/>
            <transition_peak replicate="CAL2-6fmol" mass_error_ppm="-1" retention_time="17.6624947" start_time="17.1048946" end_time="18.0228939" area="140225.531" background="0" height="23113.4863" fwhm="0.01287228" truncated="false" identified="false" rank="13" points_across="141" user_set="FALSE"/>
            <transition_peak replicate="CAL3-60fmol" mass_error_ppm="1.4" retention_time="17.7168941" start_time="17.2952938" end_time="17.934494" area="1212263.38" background="0" height="171955.234" fwhm="0.115561664" truncated="false" identified="false" rank="14" points_across="102" user_set="FALSE"/>
            <transition_peak replicate="CAL4-600fmol" mass_error_ppm="0.6" retention_time="17.7576752" start_time="17.4516754" end_time="18.0092754" area="7443493" background="171071.344" height="876032" fwhm="0.08274515" truncated="false" identified="false" rank="14" points_across="92" user_set="FALSE"/>
            <transition_peak replicate="TETRA" mass_error_ppm="-0.7" retention_time="17.5876884" start_time="17.254488" end_time="17.7780876" area="231885.656" background="0" height="26968.8047" fwhm="0.0475348" truncated="false" identified="false" rank="15" points_across="79" user_set="TRUE"/>
            <transition_peak replicate="WT" mass_error_ppm="3" retention_time="17.7236881" start_time="17.512888" end_time="17.832489" area="382007.531" background="160544.4" height="53217.22" fwhm="0.18815209" truncated="false" identified="false" rank="14" points_across="54" user_set="TRUE"/>
          </transition_results>
        </transition>
        <transition fragment_type="y" fragment_ordinal="8" calc_neutral_mass="1001.457079" product_charge="2" cleavage_aa="P" loss_neutral_mass="0">
          <precursor_mz>852.397408</precursor_mz>
          <product_mz>501.735816</product_mz>
          <collision_energy>0</collision_energy>
          <transition_results>
            <transition_peak replicate="VC+" mass_error_ppm="-1.1" retention_time="17.4176979" start_time="17.200098" end_time="17.6012974" area="582479.2" background="0" height="69700.22" fwhm="0.138786212" truncated="false" identified="false" rank="8" points_across="65" user_set="TRUE"/>
            <transition_peak replicate="CAL1-0.6fmol" mass_error_ppm="-0.8" retention_time="17.4312935" start_time="16.9824944" end_time="17.7032948" area="35209.8" background="0" height="7414.22" fwhm="0.162299618" truncated="false" identified="false" rank="9" points_across="106" user_set="FALSE"/>
            <transition_peak replicate="CAL2-6fmol" mass_error_ppm="-2.1" retention_time="17.5536938" start_time="17.1048946" end_time="18.0228939" area="552917.5" background="0" height="30892.6113" fwhm="0.218158081" truncated="false" identified="false" rank="8" points_across="141" user_set="FALSE"/>
            <transition_peak replicate="CAL3-60fmol" mass_error_ppm="-1.1" retention_time="17.7100945" start_time="17.2952938" end_time="17.934494" area="3833288" background="0" height="320522.531" fwhm="0.1835188" truncated="false" identified="false" rank="8" points_across="102" user_set="FALSE"/>
            <transition_peak replicate="CAL4-600fmol" mass_error_ppm="-1.2" retention_time="17.8120747" start_time="17.4516754" end_time="18.0092754" area="21760366" background="568425.2" height="1885071.25" fwhm="0.1742821" truncated="false" identified="false" rank="8" points_across="92" user_set="FALSE"/>
            <transition_peak replicate="TETRA" mass_error_ppm="-0.4" retention_time="17.6420879" start_time="17.254488" end_time="17.7780876" area="811959.2" background="0" height="61454.1953" fwhm="0.188444257" truncated="false" identified="false" rank="8" points_across="79" user_set="TRUE"/>
            <transition_peak replicate="WT" mass_error_ppm="-1.7" retention_time="17.74409" start_time="17.512888" end_time="17.832489" area="626117.1" background="351104.8" height="62198.62" fwhm="0.181154847" truncated="false" identified="false" rank="8" points_across="54" user_set="TRUE"/>
          </transition_results>
        </transition>
        <transition fragment_type="y" fragment_ordinal="6" calc_neutral_mass="723.390306" product_charge="2" cleavage_aa="P" loss_neutral_mass="0">
          <precursor_mz>852.397408</precursor_mz>
          <product_mz>362.702429</product_mz>
          <collision_energy>0</collision_energy>
          <transition_results>
            <transition_peak replicate="VC+" mass_error_ppm="-3.5" retention_time="17.4040985" start_time="17.200098" end_time="17.6012974" area="58222.8438" background="0" height="14998.9521" fwhm="0.03877289" truncated="false" identified="false" rank="15" points_across="65" user_set="TRUE"/>
            <transition_peak replicate="CAL1-0.6fmol" retention_time="16.9824944" start_time="16.9824944" end_time="17.7032948" area="0" background="0" height="0" fwhm="0.720768" fwhm_degenerate="true" truncated="false" identified="false" rank="0" points_across="106" user_set="FALSE"/>
            <transition_peak replicate="CAL2-6fmol" mass_error_ppm="-2.4" retention_time="17.5876942" start_time="17.1048946" end_time="18.0228939" area="38954.1328" background="0" height="8912.383" fwhm="0.0789253041" truncated="false" identified="false" rank="15" points_across="141" user_set="FALSE"/>
            <transition_peak replicate="CAL3-60fmol" mass_error_ppm="-4.2" retention_time="17.7304935" start_time="17.2952938" end_time="17.934494" area="613776.438" background="0" height="67066.16" fwhm="0.146327972" truncated="false" identified="false" rank="15" points_across="102" user_set="FALSE"/>
            <transition_peak replicate="CAL4-600fmol" mass_error_ppm="-4.2" retention_time="17.7984753" start_time="17.4516754" end_time="18.0092754" area="4191567.5" background="0" height="460203.563" fwhm="0.141297922" truncated="false" identified="false" rank="15" points_across="92" user_set="FALSE"/>
            <transition_peak replicate="TETRA" mass_error_ppm="-2.8" retention_time="17.6896877" start_time="17.254488" end_time="17.7780876" area="137058.172" background="0" height="15319.6309" fwhm="0.293650329" truncated="false" identified="false" rank="16" points_across="79" user_set="TRUE"/>
            <transition_peak replicate="WT" mass_error_ppm="-2.8" retention_time="17.6624889" start_time="17.512888" end_time="17.832489" area="113914.414" background="0" height="21807.0625" fwhm="0.0409973972" truncated="false" identified="false" rank="15" points_across="54" user_set="TRUE"/>
          </transition_results>
        </transition>
      </precursor>
    </peptide>
  </peptide_list>
  <peptide_list label_name="garA" websearch_status="X#U100SPIKES" auto_manage_children="false">
    <peptide standard_type="QC" normalization_method="ratio_to_heavy" sequence="DQTSDEVTVTETTSVFR" modified_sequence="DQTSDEVTVTET[+79.966331]TSVFR" calc_neutral_pep_mass="1993.851762" num_missed_cleavages="0" avg_measured_retention_time="22.11354">
      <explicit_modifications>
        <explicit_static_modifications>
          <explicit_modification index_aa="11" modification_name="Phospho (ST)" mass_diff="+80"/>
        </explicit_static_modifications>
      </explicit_modifications>
      <implicit_modifications>
        <implicit_heavy_modifications>
          <implicit_modification index_aa="16" modification_name="Label:13C(6)15N(4) (C-term R)" mass_diff="+10"/>
        </implicit_heavy_modifications>
      </implicit_modifications>
      <peptide_results>
        <peptide_result replicate="VC+" peak_count_ratio="0.125" retention_time="22.40664"/>
        <peptide_result replicate="CAL1-0.6fmol" peak_count_ratio="0.0416666679" retention_time="22.9098358"/>
        <peptide_result replicate="CAL2-6fmol" peak_count_ratio="0.027777778" retention_time="22.3454361"/>
        <peptide_result replicate="CAL3-60fmol" peak_count_ratio="0.027777778" retention_time="27.2006378"/>
        <peptide_result replicate="CAL4-600fmol" peak_count_ratio="0.027777778" retention_time="15.6610165"/>
        <peptide_result replicate="TETRA" peak_count_ratio="0.125" retention_time="21.3341942"/>
        <peptide_result replicate="WT" peak_count_ratio="0.125" retention_time="22.93703"/>
      </peptide_results>
      <precursor charge="2" calc_neutral_mass="1993.851762" precursor_mz="997.933157" auto_manage_children="false" collision_energy="0" modified_sequence="DQTSDEVTVTET[+80.0]TSVFR">
        <precursor_results>
          <precursor_peak replicate="VC+" peak_count_ratio="1" retention_time="22.40664" start_time="22.31824" end_time="22.50864" fwhm="0.0829344" area="5770883" background="654729.438" height="392883.3" mass_error_ppm="-1.11685061" truncated="0" identified="false" user_set="FALSE"/>
          <precursor_peak replicate="CAL1-0.6fmol" peak_count_ratio="0.333333343" retention_time="22.9098358" start_time="22.8350353" end_time="22.9982357" fwhm="0.0392294079" area="36696.9844" background="0" height="15241.4912" mass_error_ppm="2.139931" truncated="0" identified="false" user_set="TRUE"/>
          <precursor_peak replicate="CAL2-6fmol" peak_count_ratio="0.222222224" retention_time="22.3454361" start_time="22.3386364" end_time="22.3590355" fwhm="0.008215748" area="4450.65527" background="0" height="5596.262" mass_error_ppm="-4.319118" truncated="0" identified="false" user_set="FALSE"/>
          <precursor_peak replicate="CAL3-60fmol" peak_count_ratio="0.222222224" retention_time="27.2006378" start_time="27.1870384" end_time="27.2074375" fwhm="0.007261201" area="6966.09668" background="0" height="8265.164" mass_error_ppm="-0.5" truncated="0" identified="false" user_set="FALSE"/>
          <precursor_peak replicate="CAL4-600fmol" peak_count_ratio="0.222222224" retention_time="15.6610165" start_time="15.6542168" end_time="15.6746168" fwhm="0.011220498" area="3304.11157" background="0" height="3314.94873" mass_error_ppm="0.4" truncated="0" identified="false" user_set="FALSE"/>
          <precursor_peak replicate="TETRA" peak_count_ratio="1" retention_time="21.3341942" start_time="21.2593231" end_time="21.4494076" fwhm="0.068418175" area="5331240" background="0" height="385239.8" mass_error_ppm="-1.473678" truncated="0" identified="false" user_set="FALSE"/>
          <precursor_peak replicate="WT" peak_count_ratio="1" retention_time="22.93703" start_time="22.75343" end_time="23.03903" fwhm="0.169019639" area="3351048" background="0" height="170787.609" mass_error_ppm="-0.507176042" truncated="0" identified="false" user_set="TRUE"/>
        </precursor_results>
        <transition fragment_type="b" fragment_ordinal="3" calc_neutral_mass="344.133199" product_charge="1" cleavage_aa="T" loss_neutral_mass="0">
          <precursor_mz>997.933157</precursor_mz>
          <product_mz>345.140475</product_mz>
          <collision_energy>0</collision_energy>
          <transition_results>
            <transition_peak replicate="VC+" mass_error_ppm="2.3" retention_time="22.40664" start_time="22.31824" end_time="22.50864" area="49449.92" background="0" height="17006.8516" fwhm="0.0608536452" truncated="false" identified="false" rank="8" points_across="29" user_set="FALSE"/>
            <transition_peak replicate="CAL1-0.6fmol" retention_time="22.8350353" start_time="22.8350353" end_time="22.9982357" area="0" background="0" height="0" fwhm="0.163192749" fwhm_degenerate="true" truncated="false" identified="false" rank="0" points_across="25" user_set="TRUE"/>
            <transition_peak replicate="CAL2-6fmol" retention_time="22.3386364" start_time="22.3386364" end_time="22.3590355" area="0" background="0" height="0" fwhm="0.0203990936" fwhm_degenerate="true" truncated="false" identified="false" rank="0" points_across="3" user_set="FALSE"/>
            <transition_peak replicate="CAL3-60fmol" retention_time="27.1870384" start_time="27.1870384" end_time="27.2074375" area="0" background="0" height="0" fwhm="0.0203990936" fwhm_degenerate="true" truncated="false" identified="false" rank="0" points_across="3" user_set="FALSE"/>
            <transition_peak replicate="CAL4-600fmol" retention_time="15.6542168" start_time="15.6542168" end_time="15.6746168" area="0" background="0" height="0" fwhm="0.0203990936" fwhm_degenerate="true" truncated="false" identified="false" rank="0" points_across="3" user_set="FALSE"/>
            <transition_peak replicate="TETRA" mass_error_ppm="2.3" retention_time="21.347805" start_time="21.2593231" end_time="21.4494076" area="122578.133" background="0" height="26921.8125" fwhm="0.05723348" truncated="false" identified="false" rank="8" points_across="29" user_set="FALSE"/>
            <transition_peak replicate="WT" mass_error_ppm="1" retention_time="23.03223" start_time="22.75343" end_time="23.03903" area="19002.1777" background="0" height="6992.447" fwhm="0.169019639" truncated="false" identified="false" rank="9" points_across="44" user_set="TRUE"/>
          </transition_results>
        </transition>
        <transition fragment_type="y" fragment_ordinal="9" calc_neutral_mass="1118.500906" product_charge="1" cleavage_aa="V" loss_neutral_mass="0">
          <precursor_mz>997.933157</precursor_mz>
          <product_mz>1119.508182</product_mz>
          <collision_energy>0</collision_energy>
          <transition_results>
            <transition_peak replicate="VC+" mass_error_ppm="-2.8" retention_time="22.40664" start_time="22.31824" end_time="22.50864" area="565350.25" background="0" height="112958.039" fwhm="0.0829344" truncated="false" identified="false" rank="5" points_across="29" user_set="FALSE"/>
            <transition_peak replicate="CAL1-0.6fmol" retention_time="22.8350353" start_time="22.8350353" end_time="22.9982357" area="0" background="0" height="0" fwhm="0.163192749" fwhm_degenerate="true" truncated="false" identified="false" rank="0" points_across="25" user_set="TRUE"/>
            <transition_peak replicate="CAL2-6fmol" retention_time="22.3386364" start_time="22.3386364" end_time="22.3590355" area="0" background="0" height="0" fwhm="0.0203990936" fwhm_degenerate="true" truncated="false" identified="false" rank="0" points_across="3" user_set="FALSE"/>
            <transition_peak replicate="CAL3-60fmol" retention_time="27.1870384" start_time="27.1870384" end_time="27.2074375" area="0" background="0" height="0" fwhm="0.0203990936" fwhm_degenerate="true" truncated="false" identified="false" rank="0" points_across="3" user_set="FALSE"/>
            <transition_peak replicate="CAL4-600fmol" mass_error_ppm="0.4" retention_time="15.6610165" start_time="15.6542168" end_time="15.6746168" area="2148.20435" background="0" height="3314.94873" fwhm="0.011220498" truncated="false" identified="false" rank="1" points_across="3" user_set="FALSE"/>
            <transition_peak replicate="TETRA" mass_error_ppm="-0.6" retention_time="21.341" start_time="21.2593231" end_time="21.4494076" area="915712.5" background="0" height="199514.4" fwhm="0.0663002655" truncated="false" identified="false" rank="3" points_across="29" user_set="FALSE"/>
            <transition_peak replicate="WT" mass_error_ppm="-3.3" retention_time="22.94383" start_time="22.75343" end_time="23.03903" area="347946.125" background="0" height="63689.95" fwhm="0.07743787" truncated="false" identified="false" rank="5" points_across="44" user_set="TRUE"/>
          </transition_results>
        </transition>
        <transition fragment_type="y" fragment_ordinal="7" calc_neutral_mass="918.384813" product_charge="1" cleavage_aa="E" loss_neutral_mass="0">
          <precursor_mz>997.933157</precursor_mz>
          <product_mz>919.392089</product_mz>
          <collision_energy>0</collision_energy>
          <transition_results>
            <transition_peak replicate="VC+" mass_error_ppm="-2.6" retention_time="22.42024" start_time="22.31824" end_time="22.50864" area="142586.063" background="0" height="35620.082" fwhm="0.0751187354" truncated="false" identified="false" rank="7" points_across="29" user_set="FALSE"/>
            <transition_peak replicate="CAL1-0.6fmol" retention_time="22.8350353" start_time="22.8350353" end_time="22.9982357" area="0" background="0" height="0" fwhm="0.163192749" fwhm_degenerate="true" truncated="false" identified="false" rank="0" points_across="25" user_set="TRUE"/>
            <transition_peak replicate="CAL2-6fmol" retention_time="22.3386364" start_time="22.3386364" end_time="22.3590355" area="0" background="0" height="0" fwhm="0.0203990936" fwhm_degenerate="true" truncated="false" identified="false" rank="0" points_across="3" user_set="FALSE"/>
            <transition_peak replicate="CAL3-60fmol" mass_error_ppm="-0.5" retention_time="27.2006378" start_time="27.1870384" end_time="27.2074375" area="3191.10522" background="0" height="6986.77344" fwhm="0.007261201" truncated="false" identified="false" rank="2" points_across="3" user_set="FALSE"/>
            <transition_peak replicate="CAL4-600fmol" retention_time="15.6542168" start_time="15.6542168" end_time="15.6746168" area="0" background="0" height="0" fwhm="0.0203990936" fwhm_degenerate="true" truncated="false" identified="false" rank="0" points_across="3" user_set="FALSE"/>
            <transition_peak replicate="TETRA" mass_error_ppm="-1.4" retention_time="21.341" start_time="21.2593231" end_time="21.4494076" area="176006.047" background="0" height="52665.2344" fwhm="0.0328060165" truncated="false" identified="false" rank="7" points_across="29" user_set="FALSE"/>
            <transition_peak replicate="WT" mass_error_ppm="-1.9" retention_time="22.94383" start_time="22.75343" end_time="23.03903" area="82414.56" background="0" height="18643.27" fwhm="0.08780342" truncated="false" identified="false" rank="7" points_across="44" user_set="TRUE"/>
          </transition_results>
        </transition>
        <transition fragment_type="y" fragment_ordinal="5" calc_neutral_mass="608.328211" product_charge="1" cleavage_aa="T" loss_neutral_mass="0">
          <precursor_mz>997.933157</precursor_mz>
          <product_mz>609.335487</product_mz>
          <collision_energy>0</collision_energy>
          <transition_results>
            <transition_peak replicate="VC+" mass_error_ppm="-1" retention_time="22.40664" start_time="22.31824" end_time="22.50864" area="623021.563" background="209046.719" height="144107.422" fwhm="0.07225675" truncated="false" identified="false" rank="3" points_across="29" user_set="FALSE"/>
            <transition_peak replicate="CAL1-0.6fmol" mass_error_ppm="0.1" retention_time="22.9098358" start_time="22.8350353" end_time="22.9982357" area="2082.79614" background="0" height="4624.867" fwhm="0.00719313743" truncated="false" identified="false" rank="3" points_across="25" user_set="TRUE"/>
            <transition_peak replicate="CAL2-6fmol" mass_error_ppm="-6" retention_time="22.3454361" start_time="22.3386364" end_time="22.3590355" area="2954.44971" background="0" height="5596.262" fwhm="0.008215748" truncated="false" identified="false" rank="1" points_across="3" user_set="FALSE"/>
            <transition_peak replicate="CAL3-60fmol" retention_time="27.1870384" start_time="27.1870384" end_time="27.2074375" area="0" background="0" height="0" fwhm="0.0203990936" fwhm_degenerate="true" truncated="false" identified="false" rank="0" points_across="3" user_set="FALSE"/>
            <transition_peak replicate="CAL4-600fmol" retention_time="15.6542168" start_time="15.6542168" end_time="15.6746168" area="0" background="0" height="0" fwhm="0.0203990936" fwhm_degenerate="true" truncated="false" identified="false" rank="0" points_across="3" user_set="FALSE"/>
            <transition_peak replicate="TETRA" mass_error_ppm="-5.9" retention_time="21.3341942" start_time="21.2593231" end_time="21.4494076" area="1663816.63" background="0" height="385239.8" fwhm="0.06786958" truncated="false" identified="false" rank="1" points_across="29" user_set="FALSE"/>
            <transition_peak replicate="WT" mass_error_ppm="-1.8" retention_time="22.91663" start_time="22.75343" end_time="23.03903" area="537688.25" background="0" height="99498.0156" fwhm="0.0892211348" truncated="false" identified="false" rank="3" points_across="44" user_set="TRUE"/>
          </transition_results>
        </transition>
        <transition fragment_type="y" fragment_ordinal="4" calc_neutral_mass="507.280532" product_charge="1" cleavage_aa="S" loss_neutral_mass="0">
          <precursor_mz>997.933157</precursor_mz>
          <product_mz>508.287808</product_mz>
          <collision_energy>0</collision_energy>
          <transition_results>
            <transition_peak replicate="VC+" mass_error_ppm="3.7" retention_time="22.40664" start_time="22.31824" end_time="22.50864" area="1749349.75" background="199188.219" height="392883.3" fwhm="0.07105651" truncated="false" identified="false" rank="1" points_across="29" user_set="FALSE"/>
            <transition_peak replicate="CAL1-0.6fmol" mass_error_ppm="5.5" retention_time="22.9098358" start_time="22.8350353" end_time="22.9982357" area="18606" background="0" height="9896.475" fwhm="0.0392294079" truncated="false" identified="false" rank="1" points_across="25" user_set="TRUE"/>
            <transition_peak replicate="CAL2-6fmol" retention_time="22.3386364" start_time="22.3386364" end_time="22.3590355" area="0" background="0" height="0" fwhm="0.0203990936" fwhm_degenerate="true" truncated="false" identified="false" rank="0" points_across="3" user_set="FALSE"/>
            <transition_peak replicate="CAL3-60fmol" retention_time="27.1870384" start_time="27.1870384" end_time="27.2074375" area="0" background="0" height="0" fwhm="0.0203990936" fwhm_degenerate="true" truncated="false" identified="false" rank="0" points_across="3" user_set="FALSE"/>
            <transition_peak replicate="CAL4-600fmol" retention_time="15.6542168" start_time="15.6542168" end_time="15.6746168" area="0" background="0" height="0" fwhm="0.0203990936" fwhm_degenerate="true" truncated="false" identified="false" rank="0" points_across="3" user_set="FALSE"/>
            <transition_peak replicate="TETRA" mass_error_ppm="5.7" retention_time="21.341" start_time="21.2593231" end_time="21.4494076" area="1117991.13" background="0" height="274362.5" fwhm="0.068418175" truncated="false" identified="false" rank="2" points_across="29" user_set="FALSE"/>
            <transition_peak replicate="WT" mass_error_ppm="4.4" retention_time="22.93703" start_time="22.75343" end_time="23.03903" area="855985.6" background="0" height="170787.609" fwhm="0.07218703" truncated="false" identified="false" rank="2" points_across="44" user_set="TRUE"/>
          </transition_results>
        </transition>
        <transition fragment_type="y" fragment_ordinal="3" calc_neutral_mass="420.248504" product_charge="1" cleavage_aa="V" loss_neutral_mass="0">
          <precursor_mz>997.933157</precursor_mz>
          <product_mz>421.25578</product_mz>
          <collision_energy>0</collision_energy>
          <transition_results>
            <transition_peak replicate="VC+" mass_error_ppm="-2.3" retention_time="22.38624" start_time="22.31824" end_time="22.50864" area="600773.1" background="77834.6953" height="143979.781" fwhm="0.0304757953" truncated="false" identified="false" rank="4" points_across="29" user_set="FALSE"/>
            <transition_peak replicate="CAL1-0.6fmol" retention_time="22.8350353" start_time="22.8350353" end_time="22.9982357" area="0" background="0" height="0" fwhm="0.163192749" fwhm_degenerate="true" truncated="false" identified="false" rank="0" points_across="25" user_set="TRUE"/>
            <transition_peak replicate="CAL2-6fmol" retention_time="22.3386364" start_time="22.3386364" end_time="22.3590355" area="0" background="0" height="0" fwhm="0.0203990936" fwhm_degenerate="true" truncated="false" identified="false" rank="0" points_across="3" user_set="FALSE"/>
            <transition_peak replicate="CAL3-60fmol" retention_time="27.1870384" start_time="27.1870384" end_time="27.2074375" area="0" background="0" height="0" fwhm="0.0203990936" fwhm_degenerate="true" truncated="false" identified="false" rank="0" points_across="3" user_set="FALSE"/>
            <transition_peak replicate="CAL4-600fmol" retention_time="15.6542168" start_time="15.6542168" end_time="15.6746168" area="0" background="0" height="0" fwhm="0.0203990936" fwhm_degenerate="true" truncated="false" identified="false" rank="0" points_across="3" user_set="FALSE"/>
            <transition_peak replicate="TETRA" mass_error_ppm="-3.5" retention_time="21.3341942" start_time="21.2593231" end_time="21.4494076" area="390975.875" background="0" height="98156.9844" fwhm="0.0519503355" truncated="false" identified="false" rank="5" points_across="29" user_set="FALSE"/>
            <transition_peak replicate="WT" mass_error_ppm="-2.9" retention_time="22.94383" start_time="22.75343" end_time="23.03903" area="429320.281" background="0" height="78997.12" fwhm="0.08877789" truncated="false" identified="false" rank="4" points_across="44" user_set="TRUE"/>
          </transition_results>
        </transition>
        <transition fragment_type="y" fragment_ordinal="2" calc_neutral_mass="321.18009" product_charge="1" cleavage_aa="F" loss_neutral_mass="0">
          <precursor_mz>997.933157</precursor_mz>
          <product_mz>322.187366</product_mz>
          <collision_energy>0</collision_energy>
          <transition_results>
            <transition_peak replicate="VC+" mass_error_ppm="-4" retention_time="22.40664" start_time="22.31824" end_time="22.50864" area="1703326.25" background="163076.375" height="380686.156" fwhm="0.07550221" truncated="false" identified="false" rank="2" points_across="29" user_set="FALSE"/>
            <transition_peak replicate="CAL1-0.6fmol" mass_error_ppm="-1.5" retention_time="22.9098358" start_time="22.8350353" end_time="22.9982357" area="16008.1855" background="0" height="15241.4912" fwhm="0.0117118824" truncated="false" identified="false" rank="2" points_across="25" user_set="TRUE"/>
            <transition_peak replicate="CAL2-6fmol" mass_error_ppm="-1" retention_time="22.3454361" start_time="22.3386364" end_time="22.3590355" area="1496.20532" background="0" height="2834.0835" fwhm="0.008215748" truncated="false" identified="false" rank="2" points_across="3" user_set="FALSE"/>
            <transition_peak replicate="CAL3-60fmol" retention_time="27.1870384" start_time="27.1870384" end_time="27.2074375" area="0" background="0" height="0" fwhm="0.0203990936" fwhm_degenerate="true" truncated="false" identified="false" rank="0" points_across="3" user_set="FALSE"/>
            <transition_peak replicate="CAL4-600fmol" retention_time="15.6542168" start_time="15.6542168" end_time="15.6746168" area="0" background="0" height="0" fwhm="0.0203990936" fwhm_degenerate="true" truncated="false" identified="false" rank="0" points_across="3" user_set="FALSE"/>
            <transition_peak replicate="TETRA" mass_error_ppm="-1.9" retention_time="21.3341942" start_time="21.2593231" end_time="21.4494076" area="722854.063" background="0" height="169986.734" fwhm="0.0659977049" truncated="false" identified="false" rank="4" points_across="29" user_set="FALSE"/>
            <transition_peak replicate="WT" mass_error_ppm="-1.5" retention_time="22.94383" start_time="22.75343" end_time="23.03903" area="933751.2" background="0" height="152562.766" fwhm="0.0974302441" truncated="false" identified="false" rank="1" points_across="44" user_set="TRUE"/>
          </transition_results>
        </transition>
        <transition fragment_type="y" fragment_ordinal="13" calc_neutral_mass="1562.686534" product_charge="2" cleavage_aa="D" loss_neutral_mass="0">
          <precursor_mz>997.933157</precursor_mz>
          <product_mz>782.350543</product_mz>
          <collision_energy>0</collision_energy>
          <transition_results>
            <transition_peak replicate="VC+" mass_error_ppm="-6.8" retention_time="22.38624" start_time="22.31824" end_time="22.50864" area="16600.6875" background="0" height="9347.59" fwhm="0.0167933945" truncated="false" identified="false" rank="9" points_across="29" user_set="FALSE"/>
            <transition_peak replicate="CAL1-0.6fmol" retention_time="22.8350353" start_time="22.8350353" end_time="22.9982357" area="0" background="0" height="0" fwhm="0.163192749" fwhm_degenerate="true" truncated="false" identified="false" rank="0" points_across="25" user_set="TRUE"/>
            <transition_peak replicate="CAL2-6fmol" retention_time="22.3386364" start_time="22.3386364" end_time="22.3590355" area="0" background="0" height="0" fwhm="0.0203990936" fwhm_degenerate="true" truncated="false" identified="false" rank="0" points_across="3" user_set="FALSE"/>
            <transition_peak replicate="CAL3-60fmol" mass_error_ppm="-0.5" retention_time="27.2006378" start_time="27.1870384" end_time="27.2074375" area="3774.99121" background="0" height="8265.164" fwhm="0.007261201" truncated="false" identified="false" rank="1" points_across="3" user_set="FALSE"/>
            <transition_peak replicate="CAL4-600fmol" retention_time="15.6542168" start_time="15.6542168" end_time="15.6746168" area="0" background="0" height="0" fwhm="0.0203990936" fwhm_degenerate="true" truncated="false" identified="false" rank="0" points_across="3" user_set="FALSE"/>
            <transition_peak replicate="TETRA" mass_error_ppm="-7.8" retention_time="21.4090652" start_time="21.2593231" end_time="21.4494076" area="10428.9775" background="0" height="14675.9736" fwhm="0.0192274433" truncated="false" identified="false" rank="9" points_across="29" user_set="FALSE"/>
            <transition_peak replicate="WT" mass_error_ppm="-4.5" retention_time="22.75343" start_time="22.75343" end_time="23.03903" area="22621.63" background="0" height="13986.8232" fwhm="0.03321493" fwhm_degenerate="true" truncated="false" identified="false" rank="8" points_across="44" user_set="TRUE"/>
          </transition_results>
        </transition>
        <transition fragment_type="y" fragment_ordinal="5" calc_neutral_mass="608.328211" product_charge="2" cleavage_aa="T" loss_neutral_mass="0">
          <precursor_mz>997.933157</precursor_mz>
          <product_mz>305.171381</product_mz>
          <collision_energy>0</collision_energy>
          <transition_results>
            <transition_peak replicate="VC+" mass_error_ppm="-6.7" retention_time="22.40664" start_time="22.31824" end_time="22.50864" area="320425.4" background="5583.42871" height="71196.3359" fwhm="0.07825629" truncated="false" identified="false" rank="6" points_across="29" user_set="FALSE"/>
            <transition_peak replicate="CAL1-0.6fmol" retention_time="22.8350353" start_time="22.8350353" end_time="22.9982357" area="0" background="0" height="0" fwhm="0.163192749" fwhm_degenerate="true" truncated="false" identified="false" rank="0" points_across="25" user_set="TRUE"/>
            <transition_peak replicate="CAL2-6fmol" retention_time="22.3386364" start_time="22.3386364" end_time="22.3590355" area="0" background="0" height="0" fwhm="0.0203990936" fwhm_degenerate="true" truncated="false" identified="false" rank="0" points_across="3" user_set="FALSE"/>
            <transition_peak replicate="CAL3-60fmol" retention_time="27.1870384" start_time="27.1870384" end_time="27.2074375" area="0" background="0" height="0" fwhm="0.0203990936" fwhm_degenerate="true" truncated="false" identified="false" rank="0" points_across="3" user_set="FALSE"/>
            <transition_peak replicate="CAL4-600fmol" mass_error_ppm="0.4" retention_time="15.6610165" start_time="15.6542168" end_time="15.6746168" area="1155.90723" background="0" height="1783.71" fwhm="0.011220498" truncated="false" identified="false" rank="2" points_across="3" user_set="FALSE"/>
            <transition_peak replicate="TETRA" mass_error_ppm="-5.1" retention_time="21.35461" start_time="21.2593231" end_time="21.4494076" area="210876.6" background="0" height="50302.97" fwhm="0.06327634" truncated="false" identified="false" rank="6" points_across="29" user_set="FALSE"/>
            <transition_peak replicate="WT" mass_error_ppm="-3.8" retention_time="22.94383" start_time="22.75343" end_time="23.03903" area="122318.094" background="0" height="21981.3711" fwhm="0.0976676345" truncated="false" identified="false" rank="6" points_across="44" user_set="TRUE"/>
          </transition_results>
        </transition>
      </precursor>
      <precursor charge="2" isotope_label="heavy" calc_neutral_mass="2003.860031" precursor_mz="1002.937291" collision_energy="0" modified_sequence="DQTSDEVTVTET[+80.0]TSVFR[+10.0]">
        <transition fragment_type="b" fragment_ordinal="3" calc_neutral_mass="344.133199" product_charge="1" cleavage_aa="T" loss_neutral_mass="0">
          <precursor_mz>1002.937291</precursor_mz>
          <product_mz>345.140475</product_mz>
          <collision_energy>0</collision_energy>
        </transition>
        <transition fragment_type="b" fragment_ordinal="4" calc_neutral_mass="431.165228" product_charge="1" cleavage_aa="S" loss_neutral_mass="0">
          <precursor_mz>1002.937291</precursor_mz>
          <product_mz>432.172504</product_mz>
          <collision_energy>0</collision_energy>
        </transition>
        <transition fragment_type="b" fragment_ordinal="5" calc_neutral_mass="546.192171" product_charge="1" cleavage_aa="D" loss_neutral_mass="0">
          <precursor_mz>1002.937291</precursor_mz>
          <product_mz>547.199447</product_mz>
          <collision_energy>0</collision_energy>
        </transition>
        <transition fragment_type="b" fragment_ordinal="6" calc_neutral_mass="675.234764" product_charge="1" cleavage_aa="E" loss_neutral_mass="0">
          <precursor_mz>1002.937291</precursor_mz>
          <product_mz>676.24204</product_mz>
          <collision_energy>0</collision_energy>
        </transition>
        <transition fragment_type="b" fragment_ordinal="7" calc_neutral_mass="774.303178" product_charge="1" cleavage_aa="V" loss_neutral_mass="0">
          <precursor_mz>1002.937291</precursor_mz>
          <product_mz>775.310454</product_mz>
          <collision_energy>0</collision_energy>
        </transition>
        <transition fragment_type="b" fragment_ordinal="8" calc_neutral_mass="875.350856" product_charge="1" cleavage_aa="T" loss_neutral_mass="0">
          <precursor_mz>1002.937291</precursor_mz>
          <product_mz>876.358132</product_mz>
          <collision_energy>0</collision_energy>
        </transition>
        <transition fragment_type="b" fragment_ordinal="9" calc_neutral_mass="974.41927" product_charge="1" cleavage_aa="V" loss_neutral_mass="0">
          <precursor_mz>1002.937291</precursor_mz>
          <product_mz>975.426546</product_mz>
          <collision_energy>0</collision_energy>
        </transition>
        <transition fragment_type="b" fragment_ordinal="10" calc_neutral_mass="1075.466949" product_charge="1" cleavage_aa="T" loss_neutral_mass="0">
          <precursor_mz>1002.937291</precursor_mz>
          <product_mz>1076.474225</product_mz>
          <collision_energy>0</collision_energy>
        </transition>
        <transition fragment_type="b" fragment_ordinal="11" calc_neutral_mass="1204.509542" product_charge="1" cleavage_aa="E" loss_neutral_mass="0">
          <precursor_mz>1002.937291</precursor_mz>
          <product_mz>1205.516818</product_mz>
          <collision_energy>0</collision_energy>
        </transition>
        <transition fragment_type="b" fragment_ordinal="12" calc_neutral_mass="1385.523551" product_charge="1" cleavage_aa="T" loss_neutral_mass="0">
          <precursor_mz>1002.937291</precursor_mz>
          <product_mz>1386.530827</product_mz>
          <collision_energy>0</collision_energy>
        </transition>
        <transition fragment_type="b" fragment_ordinal="13" calc_neutral_mass="1486.57123" product_charge="1" cleavage_aa="T" loss_neutral_mass="0">
          <precursor_mz>1002.937291</precursor_mz>
          <product_mz>1487.578506</product_mz>
          <collision_energy>0</collision_energy>
        </transition>
        <transition fragment_type="b" fragment_ordinal="6" calc_neutral_mass="675.234764" product_charge="2" cleavage_aa="E" loss_neutral_mass="0">
          <precursor_mz>1002.937291</precursor_mz>
          <product_mz>338.624658</product_mz>
          <collision_energy>0</collision_energy>
        </transition>
        <transition fragment_type="b" fragment_ordinal="7" calc_neutral_mass="774.303178" product_charge="2" cleavage_aa="V" loss_neutral_mass="0">
          <precursor_mz>1002.937291</precursor_mz>
          <product_mz>388.158865</product_mz>
          <collision_energy>0</collision_energy>
        </transition>
        <transition fragment_type="b" fragment_ordinal="8" calc_neutral_mass="875.350856" product_charge="2" cleavage_aa="T" loss_neutral_mass="0">
          <precursor_mz>1002.937291</precursor_mz>
          <product_mz>438.682704</product_mz>
          <collision_energy>0</collision_energy>
        </transition>
        <transition fragment_type="b" fragment_ordinal="9" calc_neutral_mass="974.41927" product_charge="2" cleavage_aa="V" loss_neutral_mass="0">
          <precursor_mz>1002.937291</precursor_mz>
          <product_mz>488.216911</product_mz>
          <collision_energy>0</collision_energy>
        </transition>
        <transition fragment_type="b" fragment_ordinal="10" calc_neutral_mass="1075.466949" product_charge="2" cleavage_aa="T" loss_neutral_mass="0">
          <precursor_mz>1002.937291</precursor_mz>
          <product_mz>538.74075</product_mz>
          <collision_energy>0</collision_energy>
        </transition>
        <transition fragment_type="b" fragment_ordinal="11" calc_neutral_mass="1204.509542" product_charge="2" cleavage_aa="E" loss_neutral_mass="0">
          <precursor_mz>1002.937291</precursor_mz>
          <product_mz>603.262047</product_mz>
          <collision_energy>0</collision_energy>
        </transition>
        <transition fragment_type="b" fragment_ordinal="12" calc_neutral_mass="1385.523551" product_charge="2" cleavage_aa="T" loss_neutral_mass="0">
          <precursor_mz>1002.937291</precursor_mz>
          <product_mz>693.769052</product_mz>
          <collision_energy>0</collision_energy>
        </transition>
        <transition fragment_type="b" fragment_ordinal="13" calc_neutral_mass="1486.57123" product_charge="2" cleavage_aa="T" loss_neutral_mass="0">
          <precursor_mz>1002.937291</precursor_mz>
          <product_mz>744.292891</product_mz>
          <collision_energy>0</collision_energy>
        </transition>
        <transition fragment_type="b" fragment_ordinal="14" calc_neutral_mass="1573.603258" product_charge="2" cleavage_aa="S" loss_neutral_mass="0">
          <precursor_mz>1002.937291</precursor_mz>
          <product_mz>787.808905</product_mz>
          <collision_energy>0</collision_energy>
        </transition>
        <transition fragment_type="b" fragment_ordinal="15" calc_neutral_mass="1672.671672" product_charge="2" cleavage_aa="V" loss_neutral_mass="0">
          <precursor_mz>1002.937291</precursor_mz>
          <product_mz>837.343112</product_mz>
          <collision_energy>0</collision_energy>
        </transition>
        <transition fragment_type="b" fragment_ordinal="16" calc_neutral_mass="1819.740086" product_charge="2" cleavage_aa="F" loss_neutral_mass="0">
          <precursor_mz>1002.937291</precursor_mz>
          <product_mz>910.877319</product_mz>
          <collision_energy>0</collision_energy>
        </transition>
        <transition fragment_type="y" fragment_ordinal="12" calc_neutral_mass="1457.66786" product_charge="1" cleavage_aa="E" loss_neutral_mass="0">
          <precursor_mz>1002.937291</precursor_mz>
          <product_mz>1458.675136</product_mz>
          <collision_energy>0</collision_energy>
        </transition>
        <transition fragment_type="y" fragment_ordinal="11" calc_neutral_mass="1328.625267" product_charge="1" cleavage_aa="V" loss_neutral_mass="0">
          <precursor_mz>1002.937291</precursor_mz>
          <product_mz>1329.632543</product_mz>
          <collision_energy>0</collision_energy>
        </transition>
        <transition fragment_type="y" fragment_ordinal="10" calc_neutral_mass="1229.556853" product_charge="1" cleavage_aa="T" loss_neutral_mass="0">
          <precursor_mz>1002.937291</precursor_mz>
          <product_mz>1230.564129</product_mz>
          <collision_energy>0</collision_energy>
        </transition>
        <transition fragment_type="y" fragment_ordinal="9" calc_neutral_mass="1128.509175" product_charge="1" cleavage_aa="V" loss_neutral_mass="0">
          <precursor_mz>1002.937291</precursor_mz>
          <product_mz>1129.516451</product_mz>
          <collision_energy>0</collision_energy>
        </transition>
        <transition fragment_type="y" fragment_ordinal="8" calc_neutral_mass="1029.440761" product_charge="1" cleavage_aa="T" loss_neutral_mass="0">
          <precursor_mz>1002.937291</precursor_mz>
          <product_mz>1030.448037</product_mz>
          <collision_energy>0</collision_energy>
        </transition>
        <transition fragment_type="y" fragment_ordinal="7" calc_neutral_mass="928.393082" product_charge="1" cleavage_aa="E" loss_neutral_mass="0">
          <precursor_mz>1002.937291</precursor_mz>
          <product_mz>929.400358</product_mz>
          <collision_energy>0</collision_energy>
        </transition>
        <transition fragment_type="y" fragment_ordinal="6" calc_neutral_mass="799.350489" product_charge="1" cleavage_aa="T" loss_neutral_mass="0">
          <precursor_mz>1002.937291</precursor_mz>
          <product_mz>800.357765</product_mz>
          <collision_energy>0</collision_energy>
        </transition>
        <transition fragment_type="y" fragment_ordinal="5" calc_neutral_mass="618.33648" product_charge="1" cleavage_aa="T" loss_neutral_mass="0">
          <precursor_mz>1002.937291</precursor_mz>
          <product_mz>619.343756</product_mz>
          <collision_energy>0</collision_energy>
        </transition>
        <transition fragment_type="y" fragment_ordinal="4" calc_neutral_mass="517.288801" product_charge="1" cleavage_aa="S" loss_neutral_mass="0">
          <precursor_mz>1002.937291</precursor_mz>
          <product_mz>518.296077</product_mz>
          <collision_energy>0</collision_energy>
        </transition>
        <transition fragment_type="y" fragment_ordinal="3" calc_neutral_mass="430.256773" product_charge="1" cleavage_aa="V" loss_neutral_mass="0">
          <precursor_mz>1002.937291</precursor_mz>
          <product_mz>431.264049</product_mz>
          <collision_energy>0</collision_energy>
        </transition>
        <transition fragment_type="y" fragment_ordinal="2" calc_neutral_mass="331.188359" product_charge="1" cleavage_aa="F" loss_neutral_mass="0">
          <precursor_mz>1002.937291</precursor_mz>
          <product_mz>332.195635</product_mz>
          <collision_energy>0</collision_energy>
        </transition>
        <transition fragment_type="y" fragment_ordinal="16" calc_neutral_mass="1888.833088" product_charge="2" cleavage_aa="Q" loss_neutral_mass="0">
          <precursor_mz>1002.937291</precursor_mz>
          <product_mz>945.42382</product_mz>
          <collision_energy>0</collision_energy>
        </transition>
        <transition fragment_type="y" fragment_ordinal="15" calc_neutral_mass="1760.77451" product_charge="2" cleavage_aa="T" loss_neutral_mass="0">
          <precursor_mz>1002.937291</precursor_mz>
          <product_mz>881.394531</product_mz>
          <collision_energy>0</collision_energy>
        </transition>
        <transition fragment_type="y" fragment_ordinal="14" calc_neutral_mass="1659.726832" product_charge="2" cleavage_aa="S" loss_neutral_mass="0">
          <precursor_mz>1002.937291</precursor_mz>
          <product_mz>830.870692</product_mz>
          <collision_energy>0</collision_energy>
        </transition>
        <transition fragment_type="y" fragment_ordinal="13" calc_neutral_mass="1572.694803" product_charge="2" cleavage_aa="D" loss_neutral_mass="0">
          <precursor_mz>1002.937291</precursor_mz>
          <product_mz>787.354678</product_mz>
          <collision_energy>0</collision_energy>
        </transition>
        <transition fragment_type="y" fragment_ordinal="12" calc_neutral_mass="1457.66786" product_charge="2" cleavage_aa="E" loss_neutral_mass="0">
          <precursor_mz>1002.937291</precursor_mz>
          <product_mz>729.841206</product_mz>
          <collision_energy>0</collision_energy>
        </transition>
        <transition fragment_type="y" fragment_ordinal="11" calc_neutral_mass="1328.625267" product_charge="2" cleavage_aa="V" loss_neutral_mass="0">
          <precursor_mz>1002.937291</precursor_mz>
          <product_mz>665.31991</product_mz>
          <collision_energy>0</collision_energy>
        </transition>
        <transition fragment_type="y" fragment_ordinal="10" calc_neutral_mass="1229.556853" product_charge="2" cleavage_aa="T" loss_neutral_mass="0">
          <precursor_mz>1002.937291</precursor_mz>
          <product_mz>615.785703</product_mz>
          <collision_energy>0</collision_energy>
        </transition>
        <transition fragment_type="y" fragment_ordinal="9" calc_neutral_mass="1128.509175" product_charge="2" cleavage_aa="V" loss_neutral_mass="0">
          <precursor_mz>1002.937291</precursor_mz>
          <product_mz>565.261863</product_mz>
          <collision_energy>0</collision_energy>
        </transition>
        <transition fragment_type="y" fragment_ordinal="8" calc_neutral_mass="1029.440761" product_charge="2" cleavage_aa="T" loss_neutral_mass="0">
          <precursor_mz>1002.937291</precursor_mz>
          <product_mz>515.727656</product_mz>
          <collision_energy>0</collision_energy>
        </transition>
        <transition fragment_type="y" fragment_ordinal="7" calc_neutral_mass="928.393082" product_charge="2" cleavage_aa="E" loss_neutral_mass="0">
          <precursor_mz>1002.937291</precursor_mz>
          <product_mz>465.203817</product_mz>
          <collision_energy>0</collision_energy>
        </transition>
        <transition fragment_type="y" fragment_ordinal="6" calc_neutral_mass="799.350489" product_charge="2" cleavage_aa="T" loss_neutral_mass="0">
          <precursor_mz>1002.937291</precursor_mz>
          <product_mz>400.682521</product_mz>
          <collision_energy>0</collision_energy>
        </transition>
        <transition fragment_type="y" fragment_ordinal="5" calc_neutral_mass="618.33648" product_charge="2" cleavage_aa="T" loss_neutral_mass="0">
          <precursor_mz>1002.937291</precursor_mz>
          <product_mz>310.175516</product_mz>
          <collision_energy>0</collision_energy>
        </transition>
      </precursor>
      <precursor charge="3" calc_neutral_mass="1993.851762" precursor_mz="665.62453" collision_energy="0" modified_sequence="DQTSDEVTVTET[+80.0]TSVFR">
        <transition fragment_type="b" fragment_ordinal="2" calc_neutral_mass="243.085521" product_charge="1" cleavage_aa="Q" loss_neutral_mass="0">
          <precursor_mz>665.62453</precursor_mz>
          <product_mz>244.092797</product_mz>
          <collision_energy>0</collision_energy>
        </transition>
        <transition fragment_type="b" fragment_ordinal="3" calc_neutral_mass="344.133199" product_charge="1" cleavage_aa="T" loss_neutral_mass="0">
          <precursor_mz>665.62453</precursor_mz>
          <product_mz>345.140475</product_mz>
          <collision_energy>0</collision_energy>
        </transition>
        <transition fragment_type="b" fragment_ordinal="4" calc_neutral_mass="431.165228" product_charge="1" cleavage_aa="S" loss_neutral_mass="0">
          <precursor_mz>665.62453</precursor_mz>
          <product_mz>432.172504</product_mz>
          <collision_energy>0</collision_energy>
        </transition>
        <transition fragment_type="b" fragment_ordinal="5" calc_neutral_mass="546.192171" product_charge="1" cleavage_aa="D" loss_neutral_mass="0">
          <precursor_mz>665.62453</precursor_mz>
          <product_mz>547.199447</product_mz>
          <collision_energy>0</collision_energy>
        </transition>
        <transition fragment_type="b" fragment_ordinal="6" calc_neutral_mass="675.234764" product_charge="1" cleavage_aa="E" loss_neutral_mass="0">
          <precursor_mz>665.62453</precursor_mz>
          <product_mz>676.24204</product_mz>
          <collision_energy>0</collision_energy>
        </transition>
        <transition fragment_type="b" fragment_ordinal="7" calc_neutral_mass="774.303178" product_charge="1" cleavage_aa="V" loss_neutral_mass="0">
          <precursor_mz>665.62453</precursor_mz>
          <product_mz>775.310454</product_mz>
          <collision_energy>0</collision_energy>
        </transition>
        <transition fragment_type="b" fragment_ordinal="8" calc_neutral_mass="875.350856" product_charge="1" cleavage_aa="T" loss_neutral_mass="0">
          <precursor_mz>665.62453</precursor_mz>
          <product_mz>876.358132</product_mz>
          <collision_energy>0</collision_energy>
        </transition>
        <transition fragment_type="b" fragment_ordinal="9" calc_neutral_mass="974.41927" product_charge="1" cleavage_aa="V" loss_neutral_mass="0">
          <precursor_mz>665.62453</precursor_mz>
          <product_mz>975.426546</product_mz>
          <collision_energy>0</collision_energy>
        </transition>
        <transition fragment_type="b" fragment_ordinal="10" calc_neutral_mass="1075.466949" product_charge="1" cleavage_aa="T" loss_neutral_mass="0">
          <precursor_mz>665.62453</precursor_mz>
          <product_mz>1076.474225</product_mz>
          <collision_energy>0</collision_energy>
        </transition>
        <transition fragment_type="b" fragment_ordinal="11" calc_neutral_mass="1204.509542" product_charge="1" cleavage_aa="E" loss_neutral_mass="0">
          <precursor_mz>665.62453</precursor_mz>
          <product_mz>1205.516818</product_mz>
          <collision_energy>0</collision_energy>
        </transition>
        <transition fragment_type="b" fragment_ordinal="12" calc_neutral_mass="1385.523551" product_charge="1" cleavage_aa="T" loss_neutral_mass="0">
          <precursor_mz>665.62453</precursor_mz>
          <product_mz>1386.530827</product_mz>
          <collision_energy>0</collision_energy>
        </transition>
        <transition fragment_type="b" fragment_ordinal="13" calc_neutral_mass="1486.57123" product_charge="1" cleavage_aa="T" loss_neutral_mass="0">
          <precursor_mz>665.62453</precursor_mz>
          <product_mz>1487.578506</product_mz>
          <collision_energy>0</collision_energy>
        </transition>
        <transition fragment_type="b" fragment_ordinal="4" calc_neutral_mass="431.165228" product_charge="2" cleavage_aa="S" loss_neutral_mass="0">
          <precursor_mz>665.62453</precursor_mz>
          <product_mz>216.58989</product_mz>
          <collision_energy>0</collision_energy>
        </transition>
        <transition fragment_type="b" fragment_ordinal="5" calc_neutral_mass="546.192171" product_charge="2" cleavage_aa="D" loss_neutral_mass="0">
          <precursor_mz>665.62453</precursor_mz>
          <product_mz>274.103361</product_mz>
          <collision_energy>0</collision_energy>
        </transition>
        <transition fragment_type="b" fragment_ordinal="6" calc_neutral_mass="675.234764" product_charge="2" cleavage_aa="E" loss_neutral_mass="0">
          <precursor_mz>665.62453</precursor_mz>
          <product_mz>338.624658</product_mz>
          <collision_energy>0</collision_energy>
        </transition>
        <transition fragment_type="b" fragment_ordinal="7" calc_neutral_mass="774.303178" product_charge="2" cleavage_aa="V" loss_neutral_mass="0">
          <precursor_mz>665.62453</precursor_mz>
          <product_mz>388.158865</product_mz>
          <collision_energy>0</collision_energy>
        </transition>
        <transition fragment_type="b" fragment_ordinal="8" calc_neutral_mass="875.350856" product_charge="2" cleavage_aa="T" loss_neutral_mass="0">
          <precursor_mz>665.62453</precursor_mz>
          <product_mz>438.682704</product_mz>
          <collision_energy>0</collision_energy>
        </transition>
        <transition fragment_type="b" fragment_ordinal="9" calc_neutral_mass="974.41927" product_charge="2" cleavage_aa="V" loss_neutral_mass="0">
          <precursor_mz>665.62453</precursor_mz>
          <product_mz>488.216911</product_mz>
          <collision_energy>0</collision_energy>
        </transition>
        <transition fragment_type="b" fragment_ordinal="10" calc_neutral_mass="1075.466949" product_charge="2" cleavage_aa="T" loss_neutral_mass="0">
          <precursor_mz>665.62453</precursor_mz>
          <product_mz>538.74075</product_mz>
          <collision_energy>0</collision_energy>
        </transition>
        <transition fragment_type="b" fragment_ordinal="11" calc_neutral_mass="1204.509542" product_charge="2" cleavage_aa="E" loss_neutral_mass="0">
          <precursor_mz>665.62453</precursor_mz>
          <product_mz>603.262047</product_mz>
          <collision_energy>0</collision_energy>
        </transition>
        <transition fragment_type="b" fragment_ordinal="12" calc_neutral_mass="1385.523551" product_charge="2" cleavage_aa="T" loss_neutral_mass="0">
          <precursor_mz>665.62453</precursor_mz>
          <product_mz>693.769052</product_mz>
          <collision_energy>0</collision_energy>
        </transition>
        <transition fragment_type="b" fragment_ordinal="13" calc_neutral_mass="1486.57123" product_charge="2" cleavage_aa="T" loss_neutral_mass="0">
          <precursor_mz>665.62453</precursor_mz>
          <product_mz>744.292891</product_mz>
          <collision_energy>0</collision_energy>
        </transition>
        <transition fragment_type="b" fragment_ordinal="14" calc_neutral_mass="1573.603258" product_charge="2" cleavage_aa="S" loss_neutral_mass="0">
          <precursor_mz>665.62453</precursor_mz>
          <product_mz>787.808905</product_mz>
          <collision_energy>0</collision_energy>
        </transition>
        <transition fragment_type="b" fragment_ordinal="15" calc_neutral_mass="1672.671672" product_charge="2" cleavage_aa="V" loss_neutral_mass="0">
          <precursor_mz>665.62453</precursor_mz>
          <product_mz>837.343112</product_mz>
          <collision_energy>0</collision_energy>
        </transition>
        <transition fragment_type="b" fragment_ordinal="16" calc_neutral_mass="1819.740086" product_charge="2" cleavage_aa="F" loss_neutral_mass="0">
          <precursor_mz>665.62453</precursor_mz>
          <product_mz>910.877319</product_mz>
          <collision_energy>0</collision_energy>
        </transition>
        <transition fragment_type="b" fragment_ordinal="5" calc_neutral_mass="546.192171" product_charge="3" cleavage_aa="D" loss_neutral_mass="0">
          <precursor_mz>665.62453</precursor_mz>
          <product_mz>183.071333</product_mz>
          <collision_energy>0</collision_energy>
        </transition>
        <transition fragment_type="b" fragment_ordinal="6" calc_neutral_mass="675.234764" product_charge="3" cleavage_aa="E" loss_neutral_mass="0">
          <precursor_mz>665.62453</precursor_mz>
          <product_mz>226.085531</product_mz>
          <collision_energy>0</collision_energy>
        </transition>
        <transition fragment_type="b" fragment_ordinal="7" calc_neutral_mass="774.303178" product_charge="3" cleavage_aa="V" loss_neutral_mass="0">
          <precursor_mz>665.62453</precursor_mz>
          <product_mz>259.108335</product_mz>
          <collision_energy>0</collision_energy>
        </transition>
        <transition fragment_type="b" fragment_ordinal="8" calc_neutral_mass="875.350856" product_charge="3" cleavage_aa="T" loss_neutral_mass="0">
          <precursor_mz>665.62453</precursor_mz>
          <product_mz>292.790895</product_mz>
          <collision_energy>0</collision_energy>
        </transition>
        <transition fragment_type="b" fragment_ordinal="9" calc_neutral_mass="974.41927" product_charge="3" cleavage_aa="V" loss_neutral_mass="0">
          <precursor_mz>665.62453</precursor_mz>
          <product_mz>325.813699</product_mz>
          <collision_energy>0</collision_energy>
        </transition>
        <transition fragment_type="b" fragment_ordinal="10" calc_neutral_mass="1075.466949" product_charge="3" cleavage_aa="T" loss_neutral_mass="0">
          <precursor_mz>665.62453</precursor_mz>
          <product_mz>359.496259</product_mz>
          <collision_energy>0</collision_energy>
        </transition>
        <transition fragment_type="b" fragment_ordinal="11" calc_neutral_mass="1204.509542" product_charge="3" cleavage_aa="E" loss_neutral_mass="0">
          <precursor_mz>665.62453</precursor_mz>
          <product_mz>402.510457</product_mz>
          <collision_energy>0</collision_energy>
        </transition>
        <transition fragment_type="b" fragment_ordinal="12" calc_neutral_mass="1385.523551" product_charge="3" cleavage_aa="T" loss_neutral_mass="0">
          <precursor_mz>665.62453</precursor_mz>
          <product_mz>462.84846</product_mz>
          <collision_energy>0</collision_energy>
        </transition>
        <transition fragment_type="b" fragment_ordinal="13" calc_neutral_mass="1486.57123" product_charge="3" cleavage_aa="T" loss_neutral_mass="0">
          <precursor_mz>665.62453</precursor_mz>
          <product_mz>496.531019</product_mz>
          <collision_energy>0</collision_energy>
        </transition>
        <transition fragment_type="b" fragment_ordinal="14" calc_neutral_mass="1573.603258" product_charge="3" cleavage_aa="S" loss_neutral_mass="0">
          <precursor_mz>665.62453</precursor_mz>
          <product_mz>525.541695</product_mz>
          <collision_energy>0</collision_energy>
        </transition>
        <transition fragment_type="b" fragment_ordinal="15" calc_neutral_mass="1672.671672" product_charge="3" cleavage_aa="V" loss_neutral_mass="0">
          <precursor_mz>665.62453</precursor_mz>
          <product_mz>558.5645</product_mz>
          <collision_energy>0</collision_energy>
        </transition>
        <transition fragment_type="b" fragment_ordinal="16" calc_neutral_mass="1819.740086" product_charge="3" cleavage_aa="F" loss_neutral_mass="0">
          <precursor_mz>665.62453</precursor_mz>
          <product_mz>607.587305</product_mz>
          <collision_energy>0</collision_energy>
        </transition>
        <transition fragment_type="y" fragment_ordinal="12" calc_neutral_mass="1447.659591" product_charge="1" cleavage_aa="E" loss_neutral_mass="0">
          <precursor_mz>665.62453</precursor_mz>
          <product_mz>1448.666867</product_mz>
          <collision_energy>0</collision_energy>
        </transition>
        <transition fragment_type="y" fragment_ordinal="11" calc_neutral_mass="1318.616998" product_charge="1" cleavage_aa="V" loss_neutral_mass="0">
          <precursor_mz>665.62453</precursor_mz>
          <product_mz>1319.624274</product_mz>
          <collision_energy>0</collision_energy>
        </transition>
        <transition fragment_type="y" fragment_ordinal="10" calc_neutral_mass="1219.548584" product_charge="1" cleavage_aa="T" loss_neutral_mass="0">
          <precursor_mz>665.62453</precursor_mz>
          <product_mz>1220.55586</product_mz>
          <collision_energy>0</collision_energy>
        </transition>
        <transition fragment_type="y" fragment_ordinal="9" calc_neutral_mass="1118.500906" product_charge="1" cleavage_aa="V" loss_neutral_mass="0">
          <precursor_mz>665.62453</precursor_mz>
          <product_mz>1119.508182</product_mz>
          <collision_energy>0</collision_energy>
        </transition>
        <transition fragment_type="y" fragment_ordinal="8" calc_neutral_mass="1019.432492" product_charge="1" cleavage_aa="T" loss_neutral_mass="0">
          <precursor_mz>665.62453</precursor_mz>
          <product_mz>1020.439768</product_mz>
          <collision_energy>0</collision_energy>
        </transition>
        <transition fragment_type="y" fragment_ordinal="7" calc_neutral_mass="918.384813" product_charge="1" cleavage_aa="E" loss_neutral_mass="0">
          <precursor_mz>665.62453</precursor_mz>
          <product_mz>919.392089</product_mz>
          <collision_energy>0</collision_energy>
        </transition>
        <transition fragment_type="y" fragment_ordinal="6" calc_neutral_mass="789.34222" product_charge="1" cleavage_aa="T" loss_neutral_mass="0">
          <precursor_mz>665.62453</precursor_mz>
          <product_mz>790.349496</product_mz>
          <collision_energy>0</collision_energy>
        </transition>
        <transition fragment_type="y" fragment_ordinal="5" calc_neutral_mass="608.328211" product_charge="1" cleavage_aa="T" loss_neutral_mass="0">
          <precursor_mz>665.62453</precursor_mz>
          <product_mz>609.335487</product_mz>
          <collision_energy>0</collision_energy>
        </transition>
        <transition fragment_type="y" fragment_ordinal="4" calc_neutral_mass="507.280532" product_charge="1" cleavage_aa="S" loss_neutral_mass="0">
          <precursor_mz>665.62453</precursor_mz>
          <product_mz>508.287808</product_mz>
          <collision_energy>0</collision_energy>
        </transition>
        <transition fragment_type="y" fragment_ordinal="3" calc_neutral_mass="420.248504" product_charge="1" cleavage_aa="V" loss_neutral_mass="0">
          <precursor_mz>665.62453</precursor_mz>
          <product_mz>421.25578</product_mz>
          <collision_energy>0</collision_energy>
        </transition>
        <transition fragment_type="y" fragment_ordinal="2" calc_neutral_mass="321.18009" product_charge="1" cleavage_aa="F" loss_neutral_mass="0">
          <precursor_mz>665.62453</precursor_mz>
          <product_mz>322.187366</product_mz>
          <collision_energy>0</collision_energy>
        </transition>
        <transition fragment_type="y" fragment_ordinal="16" calc_neutral_mass="1878.824819" product_charge="2" cleavage_aa="Q" loss_neutral_mass="0">
          <precursor_mz>665.62453</precursor_mz>
          <product_mz>940.419685</product_mz>
          <collision_energy>0</collision_energy>
        </transition>
        <transition fragment_type="y" fragment_ordinal="15" calc_neutral_mass="1750.766241" product_charge="2" cleavage_aa="T" loss_neutral_mass="0">
          <precursor_mz>665.62453</precursor_mz>
          <product_mz>876.390397</product_mz>
          <collision_energy>0</collision_energy>
        </transition>
        <transition fragment_type="y" fragment_ordinal="14" calc_neutral_mass="1649.718563" product_charge="2" cleavage_aa="S" loss_neutral_mass="0">
          <precursor_mz>665.62453</precursor_mz>
          <product_mz>825.866557</product_mz>
          <collision_energy>0</collision_energy>
        </transition>
        <transition fragment_type="y" fragment_ordinal="13" calc_neutral_mass="1562.686534" product_charge="2" cleavage_aa="D" loss_neutral_mass="0">
          <precursor_mz>665.62453</precursor_mz>
          <product_mz>782.350543</product_mz>
          <collision_energy>0</collision_energy>
        </transition>
        <transition fragment_type="y" fragment_ordinal="12" calc_neutral_mass="1447.659591" product_charge="2" cleavage_aa="E" loss_neutral_mass="0">
          <precursor_mz>665.62453</precursor_mz>
          <product_mz>724.837072</product_mz>
          <collision_energy>0</collision_energy>
        </transition>
        <transition fragment_type="y" fragment_ordinal="11" calc_neutral_mass="1318.616998" product_charge="2" cleavage_aa="V" loss_neutral_mass="0">
          <precursor_mz>665.62453</precursor_mz>
          <product_mz>660.315775</product_mz>
          <collision_energy>0</collision_energy>
        </transition>
        <transition fragment_type="y" fragment_ordinal="10" calc_neutral_mass="1219.548584" product_charge="2" cleavage_aa="T" loss_neutral_mass="0">
          <precursor_mz>665.62453</precursor_mz>
          <product_mz>610.781568</product_mz>
          <collision_energy>0</collision_energy>
        </transition>
        <transition fragment_type="y" fragment_ordinal="9" calc_neutral_mass="1118.500906" product_charge="2" cleavage_aa="V" loss_neutral_mass="0">
          <precursor_mz>665.62453</precursor_mz>
          <product_mz>560.257729</product_mz>
          <collision_energy>0</collision_energy>
        </transition>
        <transition fragment_type="y" fragment_ordinal="8" calc_neutral_mass="1019.432492" product_charge="2" cleavage_aa="T" loss_neutral_mass="0">
          <precursor_mz>665.62453</precursor_mz>
          <product_mz>510.723522</product_mz>
          <collision_energy>0</collision_energy>
        </transition>
        <transition fragment_type="y" fragment_ordinal="7" calc_neutral_mass="918.384813" product_charge="2" cleavage_aa="E" loss_neutral_mass="0">
          <precursor_mz>665.62453</precursor_mz>
          <product_mz>460.199683</product_mz>
          <collision_energy>0</collision_energy>
        </transition>
        <transition fragment_type="y" fragment_ordinal="6" calc_neutral_mass="789.34222" product_charge="2" cleavage_aa="T" loss_neutral_mass="0">
          <precursor_mz>665.62453</precursor_mz>
          <product_mz>395.678386</product_mz>
          <collision_energy>0</collision_energy>
        </transition>
        <transition fragment_type="y" fragment_ordinal="5" calc_neutral_mass="608.328211" product_charge="2" cleavage_aa="T" loss_neutral_mass="0">
          <precursor_mz>665.62453</precursor_mz>
          <product_mz>305.171381</product_mz>
          <collision_energy>0</collision_energy>
        </transition>
        <transition fragment_type="y" fragment_ordinal="4" calc_neutral_mass="507.280532" product_charge="2" cleavage_aa="S" loss_neutral_mass="0">
          <precursor_mz>665.62453</precursor_mz>
          <product_mz>254.647542</product_mz>
          <collision_energy>0</collision_energy>
        </transition>
        <transition fragment_type="y" fragment_ordinal="3" calc_neutral_mass="420.248504" product_charge="2" cleavage_aa="V" loss_neutral_mass="0">
          <precursor_mz>665.62453</precursor_mz>
          <product_mz>211.131528</product_mz>
          <collision_energy>0</collision_energy>
        </transition>
        <transition fragment_type="y" fragment_ordinal="16" calc_neutral_mass="1878.824819" product_charge="3" cleavage_aa="Q" loss_neutral_mass="0">
          <precursor_mz>665.62453</precursor_mz>
          <product_mz>627.282216</product_mz>
          <collision_energy>0</collision_energy>
        </transition>
        <transition fragment_type="y" fragment_ordinal="15" calc_neutral_mass="1750.766241" product_charge="3" cleavage_aa="T" loss_neutral_mass="0">
          <precursor_mz>665.62453</precursor_mz>
          <product_mz>584.596023</product_mz>
          <collision_energy>0</collision_energy>
        </transition>
        <transition fragment_type="y" fragment_ordinal="14" calc_neutral_mass="1649.718563" product_charge="3" cleavage_aa="S" loss_neutral_mass="0">
          <precursor_mz>665.62453</precursor_mz>
          <product_mz>550.913464</product_mz>
          <collision_energy>0</collision_energy>
        </transition>
        <transition fragment_type="y" fragment_ordinal="13" calc_neutral_mass="1562.686534" product_charge="3" cleavage_aa="D" loss_neutral_mass="0">
          <precursor_mz>665.62453</precursor_mz>
          <product_mz>521.902787</product_mz>
          <collision_energy>0</collision_energy>
        </transition>
        <transition fragment_type="y" fragment_ordinal="12" calc_neutral_mass="1447.659591" product_charge="3" cleavage_aa="E" loss_neutral_mass="0">
          <precursor_mz>665.62453</precursor_mz>
          <product_mz>483.560473</product_mz>
          <collision_energy>0</collision_energy>
        </transition>
        <transition fragment_type="y" fragment_ordinal="11" calc_neutral_mass="1318.616998" product_charge="3" cleavage_aa="V" loss_neutral_mass="0">
          <precursor_mz>665.62453</precursor_mz>
          <product_mz>440.546275</product_mz>
          <collision_energy>0</collision_energy>
        </transition>
        <transition fragment_type="y" fragment_ordinal="10" calc_neutral_mass="1219.548584" product_charge="3" cleavage_aa="T" loss_neutral_mass="0">
          <precursor_mz>665.62453</precursor_mz>
          <product_mz>407.523471</product_mz>
          <collision_energy>0</collision_energy>
        </transition>
        <transition fragment_type="y" fragment_ordinal="9" calc_neutral_mass="1118.500906" product_charge="3" cleavage_aa="V" loss_neutral_mass="0">
          <precursor_mz>665.62453</precursor_mz>
          <product_mz>373.840911</product_mz>
          <collision_energy>0</collision_energy>
        </transition>
        <transition fragment_type="y" fragment_ordinal="8" calc_neutral_mass="1019.432492" product_charge="3" cleavage_aa="T" loss_neutral_mass="0">
          <precursor_mz>665.62453</precursor_mz>
          <product_mz>340.818107</product_mz>
          <collision_energy>0</collision_energy>
        </transition>
        <transition fragment_type="y" fragment_ordinal="7" calc_neutral_mass="918.384813" product_charge="3" cleavage_aa="E" loss_neutral_mass="0">
          <precursor_mz>665.62453</precursor_mz>
          <product_mz>307.135547</product_mz>
          <collision_energy>0</collision_energy>
        </transition>
        <transition fragment_type="y" fragment_ordinal="6" calc_neutral_mass="789.34222" product_charge="3" cleavage_aa="T" loss_neutral_mass="0">
          <precursor_mz>665.62453</precursor_mz>
          <product_mz>264.121349</product_mz>
          <collision_energy>0</collision_energy>
        </transition>
        <transition fragment_type="y" fragment_ordinal="5" calc_neutral_mass="608.328211" product_charge="3" cleavage_aa="T" loss_neutral_mass="0">
          <precursor_mz>665.62453</precursor_mz>
          <product_mz>203.783346</product_mz>
          <collision_energy>0</collision_energy>
        </transition>
      </precursor>
      <precursor charge="3" isotope_label="heavy" calc_neutral_mass="2003.860031" precursor_mz="668.96062" collision_energy="0" modified_sequence="DQTSDEVTVTET[+80.0]TSVFR[+10.0]">
        <transition fragment_type="b" fragment_ordinal="2" calc_neutral_mass="243.085521" product_charge="1" cleavage_aa="Q" loss_neutral_mass="0">
          <precursor_mz>668.96062</precursor_mz>
          <product_mz>244.092797</product_mz>
          <collision_energy>0</collision_energy>
        </transition>
        <transition fragment_type="b" fragment_ordinal="3" calc_neutral_mass="344.133199" product_charge="1" cleavage_aa="T" loss_neutral_mass="0">
          <precursor_mz>668.96062</precursor_mz>
          <product_mz>345.140475</product_mz>
          <collision_energy>0</collision_energy>
        </transition>
        <transition fragment_type="b" fragment_ordinal="4" calc_neutral_mass="431.165228" product_charge="1" cleavage_aa="S" loss_neutral_mass="0">
          <precursor_mz>668.96062</precursor_mz>
          <product_mz>432.172504</product_mz>
          <collision_energy>0</collision_energy>
        </transition>
        <transition fragment_type="b" fragment_ordinal="5" calc_neutral_mass="546.192171" product_charge="1" cleavage_aa="D" loss_neutral_mass="0">
          <precursor_mz>668.96062</precursor_mz>
          <product_mz>547.199447</product_mz>
          <collision_energy>0</collision_energy>
        </transition>
        <transition fragment_type="b" fragment_ordinal="6" calc_neutral_mass="675.234764" product_charge="1" cleavage_aa="E" loss_neutral_mass="0">
          <precursor_mz>668.96062</precursor_mz>
          <product_mz>676.24204</product_mz>
          <collision_energy>0</collision_energy>
        </transition>
        <transition fragment_type="b" fragment_ordinal="7" calc_neutral_mass="774.303178" product_charge="1" cleavage_aa="V" loss_neutral_mass="0">
          <precursor_mz>668.96062</precursor_mz>
          <product_mz>775.310454</product_mz>
          <collision_energy>0</collision_energy>
        </transition>
        <transition fragment_type="b" fragment_ordinal="8" calc_neutral_mass="875.350856" product_charge="1" cleavage_aa="T" loss_neutral_mass="0">
          <precursor_mz>668.96062</precursor_mz>
          <product_mz>876.358132</product_mz>
          <collision_energy>0</collision_energy>
        </transition>
        <transition fragment_type="b" fragment_ordinal="9" calc_neutral_mass="974.41927" product_charge="1" cleavage_aa="V" loss_neutral_mass="0">
          <precursor_mz>668.96062</precursor_mz>
          <product_mz>975.426546</product_mz>
          <collision_energy>0</collision_energy>
        </transition>
        <transition fragment_type="b" fragment_ordinal="10" calc_neutral_mass="1075.466949" product_charge="1" cleavage_aa="T" loss_neutral_mass="0">
          <precursor_mz>668.96062</precursor_mz>
          <product_mz>1076.474225</product_mz>
          <collision_energy>0</collision_energy>
        </transition>
        <transition fragment_type="b" fragment_ordinal="11" calc_neutral_mass="1204.509542" product_charge="1" cleavage_aa="E" loss_neutral_mass="0">
          <precursor_mz>668.96062</precursor_mz>
          <product_mz>1205.516818</product_mz>
          <collision_energy>0</collision_energy>
        </transition>
        <transition fragment_type="b" fragment_ordinal="12" calc_neutral_mass="1385.523551" product_charge="1" cleavage_aa="T" loss_neutral_mass="0">
          <precursor_mz>668.96062</precursor_mz>
          <product_mz>1386.530827</product_mz>
          <collision_energy>0</collision_energy>
        </transition>
        <transition fragment_type="b" fragment_ordinal="13" calc_neutral_mass="1486.57123" product_charge="1" cleavage_aa="T" loss_neutral_mass="0">
          <precursor_mz>668.96062</precursor_mz>
          <product_mz>1487.578506</product_mz>
          <collision_energy>0</collision_energy>
        </transition>
        <transition fragment_type="b" fragment_ordinal="4" calc_neutral_mass="431.165228" product_charge="2" cleavage_aa="S" loss_neutral_mass="0">
          <precursor_mz>668.96062</precursor_mz>
          <product_mz>216.58989</product_mz>
          <collision_energy>0</collision_energy>
        </transition>
        <transition fragment_type="b" fragment_ordinal="5" calc_neutral_mass="546.192171" product_charge="2" cleavage_aa="D" loss_neutral_mass="0">
          <precursor_mz>668.96062</precursor_mz>
          <product_mz>274.103361</product_mz>
          <collision_energy>0</collision_energy>
        </transition>
        <transition fragment_type="b" fragment_ordinal="6" calc_neutral_mass="675.234764" product_charge="2" cleavage_aa="E" loss_neutral_mass="0">
          <precursor_mz>668.96062</precursor_mz>
          <product_mz>338.624658</product_mz>
          <collision_energy>0</collision_energy>
        </transition>
        <transition fragment_type="b" fragment_ordinal="7" calc_neutral_mass="774.303178" product_charge="2" cleavage_aa="V" loss_neutral_mass="0">
          <precursor_mz>668.96062</precursor_mz>
          <product_mz>388.158865</product_mz>
          <collision_energy>0</collision_energy>
        </transition>
        <transition fragment_type="b" fragment_ordinal="8" calc_neutral_mass="875.350856" product_charge="2" cleavage_aa="T" loss_neutral_mass="0">
          <precursor_mz>668.96062</precursor_mz>
          <product_mz>438.682704</product_mz>
          <collision_energy>0</collision_energy>
        </transition>
        <transition fragment_type="b" fragment_ordinal="9" calc_neutral_mass="974.41927" product_charge="2" cleavage_aa="V" loss_neutral_mass="0">
          <precursor_mz>668.96062</precursor_mz>
          <product_mz>488.216911</product_mz>
          <collision_energy>0</collision_energy>
        </transition>
        <transition fragment_type="b" fragment_ordinal="10" calc_neutral_mass="1075.466949" product_charge="2" cleavage_aa="T" loss_neutral_mass="0">
          <precursor_mz>668.96062</precursor_mz>
          <product_mz>538.74075</product_mz>
          <collision_energy>0</collision_energy>
        </transition>
        <transition fragment_type="b" fragment_ordinal="11" calc_neutral_mass="1204.509542" product_charge="2" cleavage_aa="E" loss_neutral_mass="0">
          <precursor_mz>668.96062</precursor_mz>
          <product_mz>603.262047</product_mz>
          <collision_energy>0</collision_energy>
        </transition>
        <transition fragment_type="b" fragment_ordinal="12" calc_neutral_mass="1385.523551" product_charge="2" cleavage_aa="T" loss_neutral_mass="0">
          <precursor_mz>668.96062</precursor_mz>
          <product_mz>693.769052</product_mz>
          <collision_energy>0</collision_energy>
        </transition>
        <transition fragment_type="b" fragment_ordinal="13" calc_neutral_mass="1486.57123" product_charge="2" cleavage_aa="T" loss_neutral_mass="0">
          <precursor_mz>668.96062</precursor_mz>
          <product_mz>744.292891</product_mz>
          <collision_energy>0</collision_energy>
        </transition>
        <transition fragment_type="b" fragment_ordinal="14" calc_neutral_mass="1573.603258" product_charge="2" cleavage_aa="S" loss_neutral_mass="0">
          <precursor_mz>668.96062</precursor_mz>
          <product_mz>787.808905</product_mz>
          <collision_energy>0</collision_energy>
        </transition>
        <transition fragment_type="b" fragment_ordinal="15" calc_neutral_mass="1672.671672" product_charge="2" cleavage_aa="V" loss_neutral_mass="0">
          <precursor_mz>668.96062</precursor_mz>
          <product_mz>837.343112</product_mz>
          <collision_energy>0</collision_energy>
        </transition>
        <transition fragment_type="b" fragment_ordinal="16" calc_neutral_mass="1819.740086" product_charge="2" cleavage_aa="F" loss_neutral_mass="0">
          <precursor_mz>668.96062</precursor_mz>
          <product_mz>910.877319</product_mz>
          <collision_energy>0</collision_energy>
        </transition>
        <transition fragment_type="b" fragment_ordinal="6" calc_neutral_mass="675.234764" product_charge="3" cleavage_aa="E" loss_neutral_mass="0">
          <precursor_mz>668.96062</precursor_mz>
          <product_mz>226.085531</product_mz>
          <collision_energy>0</collision_energy>
        </transition>
        <transition fragment_type="b" fragment_ordinal="7" calc_neutral_mass="774.303178" product_charge="3" cleavage_aa="V" loss_neutral_mass="0">
          <precursor_mz>668.96062</precursor_mz>
          <product_mz>259.108335</product_mz>
          <collision_energy>0</collision_energy>
        </transition>
        <transition fragment_type="b" fragment_ordinal="8" calc_neutral_mass="875.350856" product_charge="3" cleavage_aa="T" loss_neutral_mass="0">
          <precursor_mz>668.96062</precursor_mz>
          <product_mz>292.790895</product_mz>
          <collision_energy>0</collision_energy>
        </transition>
        <transition fragment_type="b" fragment_ordinal="9" calc_neutral_mass="974.41927" product_charge="3" cleavage_aa="V" loss_neutral_mass="0">
          <precursor_mz>668.96062</precursor_mz>
          <product_mz>325.813699</product_mz>
          <collision_energy>0</collision_energy>
        </transition>
        <transition fragment_type="b" fragment_ordinal="10" calc_neutral_mass="1075.466949" product_charge="3" cleavage_aa="T" loss_neutral_mass="0">
          <precursor_mz>668.96062</precursor_mz>
          <product_mz>359.496259</product_mz>
          <collision_energy>0</collision_energy>
        </transition>
        <transition fragment_type="b" fragment_ordinal="11" calc_neutral_mass="1204.509542" product_charge="3" cleavage_aa="E" loss_neutral_mass="0">
          <precursor_mz>668.96062</precursor_mz>
          <product_mz>402.510457</product_mz>
          <collision_energy>0</collision_energy>
        </transition>
        <transition fragment_type="b" fragment_ordinal="12" calc_neutral_mass="1385.523551" product_charge="3" cleavage_aa="T" loss_neutral_mass="0">
          <precursor_mz>668.96062</precursor_mz>
          <product_mz>462.84846</product_mz>
          <collision_energy>0</collision_energy>
        </transition>
        <transition fragment_type="b" fragment_ordinal="13" calc_neutral_mass="1486.57123" product_charge="3" cleavage_aa="T" loss_neutral_mass="0">
          <precursor_mz>668.96062</precursor_mz>
          <product_mz>496.531019</product_mz>
          <collision_energy>0</collision_energy>
        </transition>
        <transition fragment_type="b" fragment_ordinal="14" calc_neutral_mass="1573.603258" product_charge="3" cleavage_aa="S" loss_neutral_mass="0">
          <precursor_mz>668.96062</precursor_mz>
          <product_mz>525.541695</product_mz>
          <collision_energy>0</collision_energy>
        </transition>
        <transition fragment_type="b" fragment_ordinal="15" calc_neutral_mass="1672.671672" product_charge="3" cleavage_aa="V" loss_neutral_mass="0">
          <precursor_mz>668.96062</precursor_mz>
          <product_mz>558.5645</product_mz>
          <collision_energy>0</collision_energy>
        </transition>
        <transition fragment_type="b" fragment_ordinal="16" calc_neutral_mass="1819.740086" product_charge="3" cleavage_aa="F" loss_neutral_mass="0">
          <precursor_mz>668.96062</precursor_mz>
          <product_mz>607.587305</product_mz>
          <collision_energy>0</collision_energy>
        </transition>
        <transition fragment_type="y" fragment_ordinal="12" calc_neutral_mass="1457.66786" product_charge="1" cleavage_aa="E" loss_neutral_mass="0">
          <precursor_mz>668.96062</precursor_mz>
          <product_mz>1458.675136</product_mz>
          <collision_energy>0</collision_energy>
        </transition>
        <transition fragment_type="y" fragment_ordinal="11" calc_neutral_mass="1328.625267" product_charge="1" cleavage_aa="V" loss_neutral_mass="0">
          <precursor_mz>668.96062</precursor_mz>
          <product_mz>1329.632543</product_mz>
          <collision_energy>0</collision_energy>
        </transition>
        <transition fragment_type="y" fragment_ordinal="10" calc_neutral_mass="1229.556853" product_charge="1" cleavage_aa="T" loss_neutral_mass="0">
          <precursor_mz>668.96062</precursor_mz>
          <product_mz>1230.564129</product_mz>
          <collision_energy>0</collision_energy>
        </transition>
        <transition fragment_type="y" fragment_ordinal="9" calc_neutral_mass="1128.509175" product_charge="1" cleavage_aa="V" loss_neutral_mass="0">
          <precursor_mz>668.96062</precursor_mz>
          <product_mz>1129.516451</product_mz>
          <collision_energy>0</collision_energy>
        </transition>
        <transition fragment_type="y" fragment_ordinal="8" calc_neutral_mass="1029.440761" product_charge="1" cleavage_aa="T" loss_neutral_mass="0">
          <precursor_mz>668.96062</precursor_mz>
          <product_mz>1030.448037</product_mz>
          <collision_energy>0</collision_energy>
        </transition>
        <transition fragment_type="y" fragment_ordinal="7" calc_neutral_mass="928.393082" product_charge="1" cleavage_aa="E" loss_neutral_mass="0">
          <precursor_mz>668.96062</precursor_mz>
          <product_mz>929.400358</product_mz>
          <collision_energy>0</collision_energy>
        </transition>
        <transition fragment_type="y" fragment_ordinal="6" calc_neutral_mass="799.350489" product_charge="1" cleavage_aa="T" loss_neutral_mass="0">
          <precursor_mz>668.96062</precursor_mz>
          <product_mz>800.357765</product_mz>
          <collision_energy>0</collision_energy>
        </transition>
        <transition fragment_type="y" fragment_ordinal="5" calc_neutral_mass="618.33648" product_charge="1" cleavage_aa="T" loss_neutral_mass="0">
          <precursor_mz>668.96062</precursor_mz>
          <product_mz>619.343756</product_mz>
          <collision_energy>0</collision_energy>
        </transition>
        <transition fragment_type="y" fragment_ordinal="4" calc_neutral_mass="517.288801" product_charge="1" cleavage_aa="S" loss_neutral_mass="0">
          <precursor_mz>668.96062</precursor_mz>
          <product_mz>518.296077</product_mz>
          <collision_energy>0</collision_energy>
        </transition>
        <transition fragment_type="y" fragment_ordinal="3" calc_neutral_mass="430.256773" product_charge="1" cleavage_aa="V" loss_neutral_mass="0">
          <precursor_mz>668.96062</precursor_mz>
          <product_mz>431.264049</product_mz>
          <collision_energy>0</collision_energy>
        </transition>
        <transition fragment_type="y" fragment_ordinal="2" calc_neutral_mass="331.188359" product_charge="1" cleavage_aa="F" loss_neutral_mass="0">
          <precursor_mz>668.96062</precursor_mz>
          <product_mz>332.195635</product_mz>
          <collision_energy>0</collision_energy>
        </transition>
        <transition fragment_type="y" fragment_ordinal="16" calc_neutral_mass="1888.833088" product_charge="2" cleavage_aa="Q" loss_neutral_mass="0">
          <precursor_mz>668.96062</precursor_mz>
          <product_mz>945.42382</product_mz>
          <collision_energy>0</collision_energy>
        </transition>
        <transition fragment_type="y" fragment_ordinal="15" calc_neutral_mass="1760.77451" product_charge="2" cleavage_aa="T" loss_neutral_mass="0">
          <precursor_mz>668.96062</precursor_mz>
          <product_mz>881.394531</product_mz>
          <collision_energy>0</collision_energy>
        </transition>
        <transition fragment_type="y" fragment_ordinal="14" calc_neutral_mass="1659.726832" product_charge="2" cleavage_aa="S" loss_neutral_mass="0">
          <precursor_mz>668.96062</precursor_mz>
          <product_mz>830.870692</product_mz>
          <collision_energy>0</collision_energy>
        </transition>
        <transition fragment_type="y" fragment_ordinal="13" calc_neutral_mass="1572.694803" product_charge="2" cleavage_aa="D" loss_neutral_mass="0">
          <precursor_mz>668.96062</precursor_mz>
          <product_mz>787.354678</product_mz>
          <collision_energy>0</collision_energy>
        </transition>
        <transition fragment_type="y" fragment_ordinal="12" calc_neutral_mass="1457.66786" product_charge="2" cleavage_aa="E" loss_neutral_mass="0">
          <precursor_mz>668.96062</precursor_mz>
          <product_mz>729.841206</product_mz>
          <collision_energy>0</collision_energy>
        </transition>
        <transition fragment_type="y" fragment_ordinal="11" calc_neutral_mass="1328.625267" product_charge="2" cleavage_aa="V" loss_neutral_mass="0">
          <precursor_mz>668.96062</precursor_mz>
          <product_mz>665.31991</product_mz>
          <collision_energy>0</collision_energy>
        </transition>
        <transition fragment_type="y" fragment_ordinal="10" calc_neutral_mass="1229.556853" product_charge="2" cleavage_aa="T" loss_neutral_mass="0">
          <precursor_mz>668.96062</precursor_mz>
          <product_mz>615.785703</product_mz>
          <collision_energy>0</collision_energy>
        </transition>
        <transition fragment_type="y" fragment_ordinal="9" calc_neutral_mass="1128.509175" product_charge="2" cleavage_aa="V" loss_neutral_mass="0">
          <precursor_mz>668.96062</precursor_mz>
          <product_mz>565.261863</product_mz>
          <collision_energy>0</collision_energy>
        </transition>
        <transition fragment_type="y" fragment_ordinal="8" calc_neutral_mass="1029.440761" product_charge="2" cleavage_aa="T" loss_neutral_mass="0">
          <precursor_mz>668.96062</precursor_mz>
          <product_mz>515.727656</product_mz>
          <collision_energy>0</collision_energy>
        </transition>
        <transition fragment_type="y" fragment_ordinal="7" calc_neutral_mass="928.393082" product_charge="2" cleavage_aa="E" loss_neutral_mass="0">
          <precursor_mz>668.96062</precursor_mz>
          <product_mz>465.203817</product_mz>
          <collision_energy>0</collision_energy>
        </transition>
        <transition fragment_type="y" fragment_ordinal="6" calc_neutral_mass="799.350489" product_charge="2" cleavage_aa="T" loss_neutral_mass="0">
          <precursor_mz>668.96062</precursor_mz>
          <product_mz>400.682521</product_mz>
          <collision_energy>0</collision_energy>
        </transition>
        <transition fragment_type="y" fragment_ordinal="5" calc_neutral_mass="618.33648" product_charge="2" cleavage_aa="T" loss_neutral_mass="0">
          <precursor_mz>668.96062</precursor_mz>
          <product_mz>310.175516</product_mz>
          <collision_energy>0</collision_energy>
        </transition>
        <transition fragment_type="y" fragment_ordinal="4" calc_neutral_mass="517.288801" product_charge="2" cleavage_aa="S" loss_neutral_mass="0">
          <precursor_mz>668.96062</precursor_mz>
          <product_mz>259.651677</product_mz>
          <collision_energy>0</collision_energy>
        </transition>
        <transition fragment_type="y" fragment_ordinal="3" calc_neutral_mass="430.256773" product_charge="2" cleavage_aa="V" loss_neutral_mass="0">
          <precursor_mz>668.96062</precursor_mz>
          <product_mz>216.135662</product_mz>
          <collision_energy>0</collision_energy>
        </transition>
        <transition fragment_type="y" fragment_ordinal="16" calc_neutral_mass="1888.833088" product_charge="3" cleavage_aa="Q" loss_neutral_mass="0">
          <precursor_mz>668.96062</precursor_mz>
          <product_mz>630.618305</product_mz>
          <collision_energy>0</collision_energy>
        </transition>
        <transition fragment_type="y" fragment_ordinal="15" calc_neutral_mass="1760.77451" product_charge="3" cleavage_aa="T" loss_neutral_mass="0">
          <precursor_mz>668.96062</precursor_mz>
          <product_mz>587.932113</product_mz>
          <collision_energy>0</collision_energy>
        </transition>
        <transition fragment_type="y" fragment_ordinal="14" calc_neutral_mass="1659.726832" product_charge="3" cleavage_aa="S" loss_neutral_mass="0">
          <precursor_mz>668.96062</precursor_mz>
          <product_mz>554.249553</product_mz>
          <collision_energy>0</collision_energy>
        </transition>
        <transition fragment_type="y" fragment_ordinal="13" calc_neutral_mass="1572.694803" product_charge="3" cleavage_aa="D" loss_neutral_mass="0">
          <precursor_mz>668.96062</precursor_mz>
          <product_mz>525.238877</product_mz>
          <collision_energy>0</collision_energy>
        </transition>
        <transition fragment_type="y" fragment_ordinal="12" calc_neutral_mass="1457.66786" product_charge="3" cleavage_aa="E" loss_neutral_mass="0">
          <precursor_mz>668.96062</precursor_mz>
          <product_mz>486.896563</product_mz>
          <collision_energy>0</collision_energy>
        </transition>
        <transition fragment_type="y" fragment_ordinal="11" calc_neutral_mass="1328.625267" product_charge="3" cleavage_aa="V" loss_neutral_mass="0">
          <precursor_mz>668.96062</precursor_mz>
          <product_mz>443.882365</product_mz>
          <collision_energy>0</collision_energy>
        </transition>
        <transition fragment_type="y" fragment_ordinal="10" calc_neutral_mass="1229.556853" product_charge="3" cleavage_aa="T" loss_neutral_mass="0">
          <precursor_mz>668.96062</precursor_mz>
          <product_mz>410.85956</product_mz>
          <collision_energy>0</collision_energy>
        </transition>
        <transition fragment_type="y" fragment_ordinal="9" calc_neutral_mass="1128.509175" product_charge="3" cleavage_aa="V" loss_neutral_mass="0">
          <precursor_mz>668.96062</precursor_mz>
          <product_mz>377.177001</product_mz>
          <collision_energy>0</collision_energy>
        </transition>
        <transition fragment_type="y" fragment_ordinal="8" calc_neutral_mass="1029.440761" product_charge="3" cleavage_aa="T" loss_neutral_mass="0">
          <precursor_mz>668.96062</precursor_mz>
          <product_mz>344.154196</product_mz>
          <collision_energy>0</collision_energy>
        </transition>
        <transition fragment_type="y" fragment_ordinal="7" calc_neutral_mass="928.393082" product_charge="3" cleavage_aa="E" loss_neutral_mass="0">
          <precursor_mz>668.96062</precursor_mz>
          <product_mz>310.471637</product_mz>
          <collision_energy>0</collision_energy>
        </transition>
        <transition fragment_type="y" fragment_ordinal="6" calc_neutral_mass="799.350489" product_charge="3" cleavage_aa="T" loss_neutral_mass="0">
          <precursor_mz>668.96062</precursor_mz>
          <product_mz>267.457439</product_mz>
          <collision_energy>0</collision_energy>
        </transition>
        <transition fragment_type="y" fragment_ordinal="5" calc_neutral_mass="618.33648" product_charge="3" cleavage_aa="T" loss_neutral_mass="0">
          <precursor_mz>668.96062</precursor_mz>
          <product_mz>207.119436</product_mz>
          <collision_energy>0</collision_energy>
        </transition>
      </precursor>
      <precursor charge="4" calc_neutral_mass="1993.851762" precursor_mz="499.470216" collision_energy="0" modified_sequence="DQTSDEVTVTET[+80.0]TSVFR">
        <transition fragment_type="b" fragment_ordinal="2" calc_neutral_mass="243.085521" product_charge="1" cleavage_aa="Q" loss_neutral_mass="0">
          <precursor_mz>499.470216</precursor_mz>
          <product_mz>244.092797</product_mz>
          <collision_energy>0</collision_energy>
        </transition>
        <transition fragment_type="b" fragment_ordinal="3" calc_neutral_mass="344.133199" product_charge="1" cleavage_aa="T" loss_neutral_mass="0">
          <precursor_mz>499.470216</precursor_mz>
          <product_mz>345.140475</product_mz>
          <collision_energy>0</collision_energy>
        </transition>
        <transition fragment_type="b" fragment_ordinal="4" calc_neutral_mass="431.165228" product_charge="1" cleavage_aa="S" loss_neutral_mass="0">
          <precursor_mz>499.470216</precursor_mz>
          <product_mz>432.172504</product_mz>
          <collision_energy>0</collision_energy>
        </transition>
        <transition fragment_type="b" fragment_ordinal="5" calc_neutral_mass="546.192171" product_charge="1" cleavage_aa="D" loss_neutral_mass="0">
          <precursor_mz>499.470216</precursor_mz>
          <product_mz>547.199447</product_mz>
          <collision_energy>0</collision_energy>
        </transition>
        <transition fragment_type="b" fragment_ordinal="6" calc_neutral_mass="675.234764" product_charge="1" cleavage_aa="E" loss_neutral_mass="0">
          <precursor_mz>499.470216</precursor_mz>
          <product_mz>676.24204</product_mz>
          <collision_energy>0</collision_energy>
        </transition>
        <transition fragment_type="b" fragment_ordinal="7" calc_neutral_mass="774.303178" product_charge="1" cleavage_aa="V" loss_neutral_mass="0">
          <precursor_mz>499.470216</precursor_mz>
          <product_mz>775.310454</product_mz>
          <collision_energy>0</collision_energy>
        </transition>
        <transition fragment_type="b" fragment_ordinal="8" calc_neutral_mass="875.350856" product_charge="1" cleavage_aa="T" loss_neutral_mass="0">
          <precursor_mz>499.470216</precursor_mz>
          <product_mz>876.358132</product_mz>
          <collision_energy>0</collision_energy>
        </transition>
        <transition fragment_type="b" fragment_ordinal="9" calc_neutral_mass="974.41927" product_charge="1" cleavage_aa="V" loss_neutral_mass="0">
          <precursor_mz>499.470216</precursor_mz>
          <product_mz>975.426546</product_mz>
          <collision_energy>0</collision_energy>
        </transition>
        <transition fragment_type="b" fragment_ordinal="10" calc_neutral_mass="1075.466949" product_charge="1" cleavage_aa="T" loss_neutral_mass="0">
          <precursor_mz>499.470216</precursor_mz>
          <product_mz>1076.474225</product_mz>
          <collision_energy>0</collision_energy>
        </transition>
        <transition fragment_type="b" fragment_ordinal="11" calc_neutral_mass="1204.509542" product_charge="1" cleavage_aa="E" loss_neutral_mass="0">
          <precursor_mz>499.470216</precursor_mz>
          <product_mz>1205.516818</product_mz>
          <collision_energy>0</collision_energy>
        </transition>
        <transition fragment_type="b" fragment_ordinal="12" calc_neutral_mass="1385.523551" product_charge="1" cleavage_aa="T" loss_neutral_mass="0">
          <precursor_mz>499.470216</precursor_mz>
          <product_mz>1386.530827</product_mz>
          <collision_energy>0</collision_energy>
        </transition>
        <transition fragment_type="b" fragment_ordinal="13" calc_neutral_mass="1486.57123" product_charge="1" cleavage_aa="T" loss_neutral_mass="0">
          <precursor_mz>499.470216</precursor_mz>
          <product_mz>1487.578506</product_mz>
          <collision_energy>0</collision_energy>
        </transition>
        <transition fragment_type="b" fragment_ordinal="3" calc_neutral_mass="344.133199" product_charge="2" cleavage_aa="T" loss_neutral_mass="0">
          <precursor_mz>499.470216</precursor_mz>
          <product_mz>173.073876</product_mz>
          <collision_energy>0</collision_energy>
        </transition>
        <transition fragment_type="b" fragment_ordinal="4" calc_neutral_mass="431.165228" product_charge="2" cleavage_aa="S" loss_neutral_mass="0">
          <precursor_mz>499.470216</precursor_mz>
          <product_mz>216.58989</product_mz>
          <collision_energy>0</collision_energy>
        </transition>
        <transition fragment_type="b" fragment_ordinal="5" calc_neutral_mass="546.192171" product_charge="2" cleavage_aa="D" loss_neutral_mass="0">
          <precursor_mz>499.470216</precursor_mz>
          <product_mz>274.103361</product_mz>
          <collision_energy>0</collision_energy>
        </transition>
        <transition fragment_type="b" fragment_ordinal="6" calc_neutral_mass="675.234764" product_charge="2" cleavage_aa="E" loss_neutral_mass="0">
          <precursor_mz>499.470216</precursor_mz>
          <product_mz>338.624658</product_mz>
          <collision_energy>0</collision_energy>
        </transition>
        <transition fragment_type="b" fragment_ordinal="7" calc_neutral_mass="774.303178" product_charge="2" cleavage_aa="V" loss_neutral_mass="0">
          <precursor_mz>499.470216</precursor_mz>
          <product_mz>388.158865</product_mz>
          <collision_energy>0</collision_energy>
        </transition>
        <transition fragment_type="b" fragment_ordinal="8" calc_neutral_mass="875.350856" product_charge="2" cleavage_aa="T" loss_neutral_mass="0">
          <precursor_mz>499.470216</precursor_mz>
          <product_mz>438.682704</product_mz>
          <collision_energy>0</collision_energy>
        </transition>
        <transition fragment_type="b" fragment_ordinal="9" calc_neutral_mass="974.41927" product_charge="2" cleavage_aa="V" loss_neutral_mass="0">
          <precursor_mz>499.470216</precursor_mz>
          <product_mz>488.216911</product_mz>
          <collision_energy>0</collision_energy>
        </transition>
        <transition fragment_type="b" fragment_ordinal="10" calc_neutral_mass="1075.466949" product_charge="2" cleavage_aa="T" loss_neutral_mass="0">
          <precursor_mz>499.470216</precursor_mz>
          <product_mz>538.74075</product_mz>
          <collision_energy>0</collision_energy>
        </transition>
        <transition fragment_type="b" fragment_ordinal="11" calc_neutral_mass="1204.509542" product_charge="2" cleavage_aa="E" loss_neutral_mass="0">
          <precursor_mz>499.470216</precursor_mz>
          <product_mz>603.262047</product_mz>
          <collision_energy>0</collision_energy>
        </transition>
        <transition fragment_type="b" fragment_ordinal="12" calc_neutral_mass="1385.523551" product_charge="2" cleavage_aa="T" loss_neutral_mass="0">
          <precursor_mz>499.470216</precursor_mz>
          <product_mz>693.769052</product_mz>
          <collision_energy>0</collision_energy>
        </transition>
        <transition fragment_type="b" fragment_ordinal="13" calc_neutral_mass="1486.57123" product_charge="2" cleavage_aa="T" loss_neutral_mass="0">
          <precursor_mz>499.470216</precursor_mz>
          <product_mz>744.292891</product_mz>
          <collision_energy>0</collision_energy>
        </transition>
        <transition fragment_type="b" fragment_ordinal="14" calc_neutral_mass="1573.603258" product_charge="2" cleavage_aa="S" loss_neutral_mass="0">
          <precursor_mz>499.470216</precursor_mz>
          <product_mz>787.808905</product_mz>
          <collision_energy>0</collision_energy>
        </transition>
        <transition fragment_type="b" fragment_ordinal="15" calc_neutral_mass="1672.671672" product_charge="2" cleavage_aa="V" loss_neutral_mass="0">
          <precursor_mz>499.470216</precursor_mz>
          <product_mz>837.343112</product_mz>
          <collision_energy>0</collision_energy>
        </transition>
        <transition fragment_type="b" fragment_ordinal="16" calc_neutral_mass="1819.740086" product_charge="2" cleavage_aa="F" loss_neutral_mass="0">
          <precursor_mz>499.470216</precursor_mz>
          <product_mz>910.877319</product_mz>
          <collision_energy>0</collision_energy>
        </transition>
        <transition fragment_type="b" fragment_ordinal="4" calc_neutral_mass="431.165228" product_charge="3" cleavage_aa="S" loss_neutral_mass="0">
          <precursor_mz>499.470216</precursor_mz>
          <product_mz>144.729019</product_mz>
          <collision_energy>0</collision_energy>
        </transition>
        <transition fragment_type="b" fragment_ordinal="5" calc_neutral_mass="546.192171" product_charge="3" cleavage_aa="D" loss_neutral_mass="0">
          <precursor_mz>499.470216</precursor_mz>
          <product_mz>183.071333</product_mz>
          <collision_energy>0</collision_energy>
        </transition>
        <transition fragment_type="b" fragment_ordinal="6" calc_neutral_mass="675.234764" product_charge="3" cleavage_aa="E" loss_neutral_mass="0">
          <precursor_mz>499.470216</precursor_mz>
          <product_mz>226.085531</product_mz>
          <collision_energy>0</collision_energy>
        </transition>
        <transition fragment_type="b" fragment_ordinal="7" calc_neutral_mass="774.303178" product_charge="3" cleavage_aa="V" loss_neutral_mass="0">
          <precursor_mz>499.470216</precursor_mz>
          <product_mz>259.108335</product_mz>
          <collision_energy>0</collision_energy>
        </transition>
        <transition fragment_type="b" fragment_ordinal="8" calc_neutral_mass="875.350856" product_charge="3" cleavage_aa="T" loss_neutral_mass="0">
          <precursor_mz>499.470216</precursor_mz>
          <product_mz>292.790895</product_mz>
          <collision_energy>0</collision_energy>
        </transition>
        <transition fragment_type="b" fragment_ordinal="9" calc_neutral_mass="974.41927" product_charge="3" cleavage_aa="V" loss_neutral_mass="0">
          <precursor_mz>499.470216</precursor_mz>
          <product_mz>325.813699</product_mz>
          <collision_energy>0</collision_energy>
        </transition>
        <transition fragment_type="b" fragment_ordinal="10" calc_neutral_mass="1075.466949" product_charge="3" cleavage_aa="T" loss_neutral_mass="0">
          <precursor_mz>499.470216</precursor_mz>
          <product_mz>359.496259</product_mz>
          <collision_energy>0</collision_energy>
        </transition>
        <transition fragment_type="b" fragment_ordinal="11" calc_neutral_mass="1204.509542" product_charge="3" cleavage_aa="E" loss_neutral_mass="0">
          <precursor_mz>499.470216</precursor_mz>
          <product_mz>402.510457</product_mz>
          <collision_energy>0</collision_energy>
        </transition>
        <transition fragment_type="b" fragment_ordinal="12" calc_neutral_mass="1385.523551" product_charge="3" cleavage_aa="T" loss_neutral_mass="0">
          <precursor_mz>499.470216</precursor_mz>
          <product_mz>462.84846</product_mz>
          <collision_energy>0</collision_energy>
        </transition>
        <transition fragment_type="b" fragment_ordinal="13" calc_neutral_mass="1486.57123" product_charge="3" cleavage_aa="T" loss_neutral_mass="0">
          <precursor_mz>499.470216</precursor_mz>
          <product_mz>496.531019</product_mz>
          <collision_energy>0</collision_energy>
        </transition>
        <transition fragment_type="b" fragment_ordinal="14" calc_neutral_mass="1573.603258" product_charge="3" cleavage_aa="S" loss_neutral_mass="0">
          <precursor_mz>499.470216</precursor_mz>
          <product_mz>525.541695</product_mz>
          <collision_energy>0</collision_energy>
        </transition>
        <transition fragment_type="b" fragment_ordinal="15" calc_neutral_mass="1672.671672" product_charge="3" cleavage_aa="V" loss_neutral_mass="0">
          <precursor_mz>499.470216</precursor_mz>
          <product_mz>558.5645</product_mz>
          <collision_energy>0</collision_energy>
        </transition>
        <transition fragment_type="b" fragment_ordinal="16" calc_neutral_mass="1819.740086" product_charge="3" cleavage_aa="F" loss_neutral_mass="0">
          <precursor_mz>499.470216</precursor_mz>
          <product_mz>607.587305</product_mz>
          <collision_energy>0</collision_energy>
        </transition>
        <transition fragment_type="b" fragment_ordinal="5" calc_neutral_mass="546.192171" product_charge="4" cleavage_aa="D" loss_neutral_mass="0">
          <precursor_mz>499.470216</precursor_mz>
          <product_mz>137.555319</product_mz>
          <collision_energy>0</collision_energy>
        </transition>
        <transition fragment_type="b" fragment_ordinal="6" calc_neutral_mass="675.234764" product_charge="4" cleavage_aa="E" loss_neutral_mass="0">
          <precursor_mz>499.470216</precursor_mz>
          <product_mz>169.815967</product_mz>
          <collision_energy>0</collision_energy>
        </transition>
        <transition fragment_type="b" fragment_ordinal="7" calc_neutral_mass="774.303178" product_charge="4" cleavage_aa="V" loss_neutral_mass="0">
          <precursor_mz>499.470216</precursor_mz>
          <product_mz>194.58307</product_mz>
          <collision_energy>0</collision_energy>
        </transition>
        <transition fragment_type="b" fragment_ordinal="8" calc_neutral_mass="875.350856" product_charge="4" cleavage_aa="T" loss_neutral_mass="0">
          <precursor_mz>499.470216</precursor_mz>
          <product_mz>219.84499</product_mz>
          <collision_energy>0</collision_energy>
        </transition>
        <transition fragment_type="b" fragment_ordinal="9" calc_neutral_mass="974.41927" product_charge="4" cleavage_aa="V" loss_neutral_mass="0">
          <precursor_mz>499.470216</precursor_mz>
          <product_mz>244.612094</product_mz>
          <collision_energy>0</collision_energy>
        </transition>
        <transition fragment_type="b" fragment_ordinal="10" calc_neutral_mass="1075.466949" product_charge="4" cleavage_aa="T" loss_neutral_mass="0">
          <precursor_mz>499.470216</precursor_mz>
          <product_mz>269.874013</product_mz>
          <collision_energy>0</collision_energy>
        </transition>
        <transition fragment_type="b" fragment_ordinal="11" calc_neutral_mass="1204.509542" product_charge="4" cleavage_aa="E" loss_neutral_mass="0">
          <precursor_mz>499.470216</precursor_mz>
          <product_mz>302.134661</product_mz>
          <collision_energy>0</collision_energy>
        </transition>
        <transition fragment_type="b" fragment_ordinal="12" calc_neutral_mass="1385.523551" product_charge="4" cleavage_aa="T" loss_neutral_mass="0">
          <precursor_mz>499.470216</precursor_mz>
          <product_mz>347.388164</product_mz>
          <collision_energy>0</collision_energy>
        </transition>
        <transition fragment_type="b" fragment_ordinal="13" calc_neutral_mass="1486.57123" product_charge="4" cleavage_aa="T" loss_neutral_mass="0">
          <precursor_mz>499.470216</precursor_mz>
          <product_mz>372.650083</product_mz>
          <collision_energy>0</collision_energy>
        </transition>
        <transition fragment_type="b" fragment_ordinal="14" calc_neutral_mass="1573.603258" product_charge="4" cleavage_aa="S" loss_neutral_mass="0">
          <precursor_mz>499.470216</precursor_mz>
          <product_mz>394.408091</product_mz>
          <collision_energy>0</collision_energy>
        </transition>
        <transition fragment_type="b" fragment_ordinal="15" calc_neutral_mass="1672.671672" product_charge="4" cleavage_aa="V" loss_neutral_mass="0">
          <precursor_mz>499.470216</precursor_mz>
          <product_mz>419.175194</product_mz>
          <collision_energy>0</collision_energy>
        </transition>
        <transition fragment_type="b" fragment_ordinal="16" calc_neutral_mass="1819.740086" product_charge="4" cleavage_aa="F" loss_neutral_mass="0">
          <precursor_mz>499.470216</precursor_mz>
          <product_mz>455.942298</product_mz>
          <collision_energy>0</collision_energy>
        </transition>
        <transition fragment_type="y" fragment_ordinal="12" calc_neutral_mass="1447.659591" product_charge="1" cleavage_aa="E" loss_neutral_mass="0">
          <precursor_mz>499.470216</precursor_mz>
          <product_mz>1448.666867</product_mz>
          <collision_energy>0</collision_energy>
        </transition>
        <transition fragment_type="y" fragment_ordinal="11" calc_neutral_mass="1318.616998" product_charge="1" cleavage_aa="V" loss_neutral_mass="0">
          <precursor_mz>499.470216</precursor_mz>
          <product_mz>1319.624274</product_mz>
          <collision_energy>0</collision_energy>
        </transition>
        <transition fragment_type="y" fragment_ordinal="10" calc_neutral_mass="1219.548584" product_charge="1" cleavage_aa="T" loss_neutral_mass="0">
          <precursor_mz>499.470216</precursor_mz>
          <product_mz>1220.55586</product_mz>
          <collision_energy>0</collision_energy>
        </transition>
        <transition fragment_type="y" fragment_ordinal="9" calc_neutral_mass="1118.500906" product_charge="1" cleavage_aa="V" loss_neutral_mass="0">
          <precursor_mz>499.470216</precursor_mz>
          <product_mz>1119.508182</product_mz>
          <collision_energy>0</collision_energy>
        </transition>
        <transition fragment_type="y" fragment_ordinal="8" calc_neutral_mass="1019.432492" product_charge="1" cleavage_aa="T" loss_neutral_mass="0">
          <precursor_mz>499.470216</precursor_mz>
          <product_mz>1020.439768</product_mz>
          <collision_energy>0</collision_energy>
        </transition>
        <transition fragment_type="y" fragment_ordinal="7" calc_neutral_mass="918.384813" product_charge="1" cleavage_aa="E" loss_neutral_mass="0">
          <precursor_mz>499.470216</precursor_mz>
          <product_mz>919.392089</product_mz>
          <collision_energy>0</collision_energy>
        </transition>
        <transition fragment_type="y" fragment_ordinal="6" calc_neutral_mass="789.34222" product_charge="1" cleavage_aa="T" loss_neutral_mass="0">
          <precursor_mz>499.470216</precursor_mz>
          <product_mz>790.349496</product_mz>
          <collision_energy>0</collision_energy>
        </transition>
        <transition fragment_type="y" fragment_ordinal="5" calc_neutral_mass="608.328211" product_charge="1" cleavage_aa="T" loss_neutral_mass="0">
          <precursor_mz>499.470216</precursor_mz>
          <product_mz>609.335487</product_mz>
          <collision_energy>0</collision_energy>
        </transition>
        <transition fragment_type="y" fragment_ordinal="4" calc_neutral_mass="507.280532" product_charge="1" cleavage_aa="S" loss_neutral_mass="0">
          <precursor_mz>499.470216</precursor_mz>
          <product_mz>508.287808</product_mz>
          <collision_energy>0</collision_energy>
        </transition>
        <transition fragment_type="y" fragment_ordinal="3" calc_neutral_mass="420.248504" product_charge="1" cleavage_aa="V" loss_neutral_mass="0">
          <precursor_mz>499.470216</precursor_mz>
          <product_mz>421.25578</product_mz>
          <collision_energy>0</collision_energy>
        </transition>
        <transition fragment_type="y" fragment_ordinal="2" calc_neutral_mass="321.18009" product_charge="1" cleavage_aa="F" loss_neutral_mass="0">
          <precursor_mz>499.470216</precursor_mz>
          <product_mz>322.187366</product_mz>
          <collision_energy>0</collision_energy>
        </transition>
        <transition fragment_type="y" fragment_ordinal="1" calc_neutral_mass="174.111676" product_charge="1" cleavage_aa="R" loss_neutral_mass="0">
          <precursor_mz>499.470216</precursor_mz>
          <product_mz>175.118952</product_mz>
          <collision_energy>0</collision_energy>
        </transition>
        <transition fragment_type="y" fragment_ordinal="16" calc_neutral_mass="1878.824819" product_charge="2" cleavage_aa="Q" loss_neutral_mass="0">
          <precursor_mz>499.470216</precursor_mz>
          <product_mz>940.419685</product_mz>
          <collision_energy>0</collision_energy>
        </transition>
        <transition fragment_type="y" fragment_ordinal="15" calc_neutral_mass="1750.766241" product_charge="2" cleavage_aa="T" loss_neutral_mass="0">
          <precursor_mz>499.470216</precursor_mz>
          <product_mz>876.390397</product_mz>
          <collision_energy>0</collision_energy>
        </transition>
        <transition fragment_type="y" fragment_ordinal="14" calc_neutral_mass="1649.718563" product_charge="2" cleavage_aa="S" loss_neutral_mass="0">
          <precursor_mz>499.470216</precursor_mz>
          <product_mz>825.866557</product_mz>
          <collision_energy>0</collision_energy>
        </transition>
        <transition fragment_type="y" fragment_ordinal="13" calc_neutral_mass="1562.686534" product_charge="2" cleavage_aa="D" loss_neutral_mass="0">
          <precursor_mz>499.470216</precursor_mz>
          <product_mz>782.350543</product_mz>
          <collision_energy>0</collision_energy>
        </transition>
        <transition fragment_type="y" fragment_ordinal="12" calc_neutral_mass="1447.659591" product_charge="2" cleavage_aa="E" loss_neutral_mass="0">
          <precursor_mz>499.470216</precursor_mz>
          <product_mz>724.837072</product_mz>
          <collision_energy>0</collision_energy>
        </transition>
        <transition fragment_type="y" fragment_ordinal="11" calc_neutral_mass="1318.616998" product_charge="2" cleavage_aa="V" loss_neutral_mass="0">
          <precursor_mz>499.470216</precursor_mz>
          <product_mz>660.315775</product_mz>
          <collision_energy>0</collision_energy>
        </transition>
        <transition fragment_type="y" fragment_ordinal="10" calc_neutral_mass="1219.548584" product_charge="2" cleavage_aa="T" loss_neutral_mass="0">
          <precursor_mz>499.470216</precursor_mz>
          <product_mz>610.781568</product_mz>
          <collision_energy>0</collision_energy>
        </transition>
        <transition fragment_type="y" fragment_ordinal="9" calc_neutral_mass="1118.500906" product_charge="2" cleavage_aa="V" loss_neutral_mass="0">
          <precursor_mz>499.470216</precursor_mz>
          <product_mz>560.257729</product_mz>
          <collision_energy>0</collision_energy>
        </transition>
        <transition fragment_type="y" fragment_ordinal="8" calc_neutral_mass="1019.432492" product_charge="2" cleavage_aa="T" loss_neutral_mass="0">
          <precursor_mz>499.470216</precursor_mz>
          <product_mz>510.723522</product_mz>
          <collision_energy>0</collision_energy>
        </transition>
        <transition fragment_type="y" fragment_ordinal="7" calc_neutral_mass="918.384813" product_charge="2" cleavage_aa="E" loss_neutral_mass="0">
          <precursor_mz>499.470216</precursor_mz>
          <product_mz>460.199683</product_mz>
          <collision_energy>0</collision_energy>
        </transition>
        <transition fragment_type="y" fragment_ordinal="6" calc_neutral_mass="789.34222" product_charge="2" cleavage_aa="T" loss_neutral_mass="0">
          <precursor_mz>499.470216</precursor_mz>
          <product_mz>395.678386</product_mz>
          <collision_energy>0</collision_energy>
        </transition>
        <transition fragment_type="y" fragment_ordinal="5" calc_neutral_mass="608.328211" product_charge="2" cleavage_aa="T" loss_neutral_mass="0">
          <precursor_mz>499.470216</precursor_mz>
          <product_mz>305.171381</product_mz>
          <collision_energy>0</collision_energy>
        </transition>
        <transition fragment_type="y" fragment_ordinal="4" calc_neutral_mass="507.280532" product_charge="2" cleavage_aa="S" loss_neutral_mass="0">
          <precursor_mz>499.470216</precursor_mz>
          <product_mz>254.647542</product_mz>
          <collision_energy>0</collision_energy>
        </transition>
        <transition fragment_type="y" fragment_ordinal="3" calc_neutral_mass="420.248504" product_charge="2" cleavage_aa="V" loss_neutral_mass="0">
          <precursor_mz>499.470216</precursor_mz>
          <product_mz>211.131528</product_mz>
          <collision_energy>0</collision_energy>
        </transition>
        <transition fragment_type="y" fragment_ordinal="2" calc_neutral_mass="321.18009" product_charge="2" cleavage_aa="F" loss_neutral_mass="0">
          <precursor_mz>499.470216</precursor_mz>
          <product_mz>161.597321</product_mz>
          <collision_energy>0</collision_energy>
        </transition>
        <transition fragment_type="y" fragment_ordinal="16" calc_neutral_mass="1878.824819" product_charge="3" cleavage_aa="Q" loss_neutral_mass="0">
          <precursor_mz>499.470216</precursor_mz>
          <product_mz>627.282216</product_mz>
          <collision_energy>0</collision_energy>
        </transition>
        <transition fragment_type="y" fragment_ordinal="15" calc_neutral_mass="1750.766241" product_charge="3" cleavage_aa="T" loss_neutral_mass="0">
          <precursor_mz>499.470216</precursor_mz>
          <product_mz>584.596023</product_mz>
          <collision_energy>0</collision_energy>
        </transition>
        <transition fragment_type="y" fragment_ordinal="14" calc_neutral_mass="1649.718563" product_charge="3" cleavage_aa="S" loss_neutral_mass="0">
          <precursor_mz>499.470216</precursor_mz>
          <product_mz>550.913464</product_mz>
          <collision_energy>0</collision_energy>
        </transition>
        <transition fragment_type="y" fragment_ordinal="13" calc_neutral_mass="1562.686534" product_charge="3" cleavage_aa="D" loss_neutral_mass="0">
          <precursor_mz>499.470216</precursor_mz>
          <product_mz>521.902787</product_mz>
          <collision_energy>0</collision_energy>
        </transition>
        <transition fragment_type="y" fragment_ordinal="12" calc_neutral_mass="1447.659591" product_charge="3" cleavage_aa="E" loss_neutral_mass="0">
          <precursor_mz>499.470216</precursor_mz>
          <product_mz>483.560473</product_mz>
          <collision_energy>0</collision_energy>
        </transition>
        <transition fragment_type="y" fragment_ordinal="11" calc_neutral_mass="1318.616998" product_charge="3" cleavage_aa="V" loss_neutral_mass="0">
          <precursor_mz>499.470216</precursor_mz>
          <product_mz>440.546275</product_mz>
          <collision_energy>0</collision_energy>
        </transition>
        <transition fragment_type="y" fragment_ordinal="10" calc_neutral_mass="1219.548584" product_charge="3" cleavage_aa="T" loss_neutral_mass="0">
          <precursor_mz>499.470216</precursor_mz>
          <product_mz>407.523471</product_mz>
          <collision_energy>0</collision_energy>
        </transition>
        <transition fragment_type="y" fragment_ordinal="9" calc_neutral_mass="1118.500906" product_charge="3" cleavage_aa="V" loss_neutral_mass="0">
          <precursor_mz>499.470216</precursor_mz>
          <product_mz>373.840911</product_mz>
          <collision_energy>0</collision_energy>
        </transition>
        <transition fragment_type="y" fragment_ordinal="8" calc_neutral_mass="1019.432492" product_charge="3" cleavage_aa="T" loss_neutral_mass="0">
          <precursor_mz>499.470216</precursor_mz>
          <product_mz>340.818107</product_mz>
          <collision_energy>0</collision_energy>
        </transition>
        <transition fragment_type="y" fragment_ordinal="7" calc_neutral_mass="918.384813" product_charge="3" cleavage_aa="E" loss_neutral_mass="0">
          <precursor_mz>499.470216</precursor_mz>
          <product_mz>307.135547</product_mz>
          <collision_energy>0</collision_energy>
        </transition>
        <transition fragment_type="y" fragment_ordinal="6" calc_neutral_mass="789.34222" product_charge="3" cleavage_aa="T" loss_neutral_mass="0">
          <precursor_mz>499.470216</precursor_mz>
          <product_mz>264.121349</product_mz>
          <collision_energy>0</collision_energy>
        </transition>
        <transition fragment_type="y" fragment_ordinal="5" calc_neutral_mass="608.328211" product_charge="3" cleavage_aa="T" loss_neutral_mass="0">
          <precursor_mz>499.470216</precursor_mz>
          <product_mz>203.783346</product_mz>
          <collision_energy>0</collision_energy>
        </transition>
        <transition fragment_type="y" fragment_ordinal="4" calc_neutral_mass="507.280532" product_charge="3" cleavage_aa="S" loss_neutral_mass="0">
          <precursor_mz>499.470216</precursor_mz>
          <product_mz>170.100787</product_mz>
          <collision_energy>0</collision_energy>
        </transition>
        <transition fragment_type="y" fragment_ordinal="3" calc_neutral_mass="420.248504" product_charge="3" cleavage_aa="V" loss_neutral_mass="0">
          <precursor_mz>499.470216</precursor_mz>
          <product_mz>141.090111</product_mz>
          <collision_energy>0</collision_energy>
        </transition>
        <transition fragment_type="y" fragment_ordinal="16" calc_neutral_mass="1878.824819" product_charge="4" cleavage_aa="Q" loss_neutral_mass="0">
          <precursor_mz>499.470216</precursor_mz>
          <product_mz>470.713481</product_mz>
          <collision_energy>0</collision_energy>
        </transition>
        <transition fragment_type="y" fragment_ordinal="15" calc_neutral_mass="1750.766241" product_charge="4" cleavage_aa="T" loss_neutral_mass="0">
          <precursor_mz>499.470216</precursor_mz>
          <product_mz>438.69883599999997</product_mz>
          <collision_energy>0</collision_energy>
        </transition>
        <transition fragment_type="y" fragment_ordinal="14" calc_neutral_mass="1649.718563" product_charge="4" cleavage_aa="S" loss_neutral_mass="0">
          <precursor_mz>499.470216</precursor_mz>
          <product_mz>413.436917</product_mz>
          <collision_energy>0</collision_energy>
        </transition>
        <transition fragment_type="y" fragment_ordinal="13" calc_neutral_mass="1562.686534" product_charge="4" cleavage_aa="D" loss_neutral_mass="0">
          <precursor_mz>499.470216</precursor_mz>
          <product_mz>391.67891</product_mz>
          <collision_energy>0</collision_energy>
        </transition>
        <transition fragment_type="y" fragment_ordinal="12" calc_neutral_mass="1447.659591" product_charge="4" cleavage_aa="E" loss_neutral_mass="0">
          <precursor_mz>499.470216</precursor_mz>
          <product_mz>362.922174</product_mz>
          <collision_energy>0</collision_energy>
        </transition>
        <transition fragment_type="y" fragment_ordinal="11" calc_neutral_mass="1318.616998" product_charge="4" cleavage_aa="V" loss_neutral_mass="0">
          <precursor_mz>499.470216</precursor_mz>
          <product_mz>330.661526</product_mz>
          <collision_energy>0</collision_energy>
        </transition>
        <transition fragment_type="y" fragment_ordinal="10" calc_neutral_mass="1219.548584" product_charge="4" cleavage_aa="T" loss_neutral_mass="0">
          <precursor_mz>499.470216</precursor_mz>
          <product_mz>305.894422</product_mz>
          <collision_energy>0</collision_energy>
        </transition>
        <transition fragment_type="y" fragment_ordinal="9" calc_neutral_mass="1118.500906" product_charge="4" cleavage_aa="V" loss_neutral_mass="0">
          <precursor_mz>499.470216</precursor_mz>
          <product_mz>280.632502</product_mz>
          <collision_energy>0</collision_energy>
        </transition>
        <transition fragment_type="y" fragment_ordinal="8" calc_neutral_mass="1019.432492" product_charge="4" cleavage_aa="T" loss_neutral_mass="0">
          <precursor_mz>499.470216</precursor_mz>
          <product_mz>255.865399</product_mz>
          <collision_energy>0</collision_energy>
        </transition>
        <transition fragment_type="y" fragment_ordinal="7" calc_neutral_mass="918.384813" product_charge="4" cleavage_aa="E" loss_neutral_mass="0">
          <precursor_mz>499.470216</precursor_mz>
          <product_mz>230.603479</product_mz>
          <collision_energy>0</collision_energy>
        </transition>
        <transition fragment_type="y" fragment_ordinal="6" calc_neutral_mass="789.34222" product_charge="4" cleavage_aa="T" loss_neutral_mass="0">
          <precursor_mz>499.470216</precursor_mz>
          <product_mz>198.342831</product_mz>
          <collision_energy>0</collision_energy>
        </transition>
        <transition fragment_type="y" fragment_ordinal="5" calc_neutral_mass="608.328211" product_charge="4" cleavage_aa="T" loss_neutral_mass="0">
          <precursor_mz>499.470216</precursor_mz>
          <product_mz>153.089329</product_mz>
          <collision_energy>0</collision_energy>
        </transition>
      </precursor>
      <precursor charge="4" isotope_label="heavy" calc_neutral_mass="2003.860031" precursor_mz="501.972284" collision_energy="0" modified_sequence="DQTSDEVTVTET[+80.0]TSVFR[+10.0]">
        <transition fragment_type="b" fragment_ordinal="2" calc_neutral_mass="243.085521" product_charge="1" cleavage_aa="Q" loss_neutral_mass="0">
          <precursor_mz>501.972284</precursor_mz>
          <product_mz>244.092797</product_mz>
          <collision_energy>0</collision_energy>
        </transition>
        <transition fragment_type="b" fragment_ordinal="3" calc_neutral_mass="344.133199" product_charge="1" cleavage_aa="T" loss_neutral_mass="0">
          <precursor_mz>501.972284</precursor_mz>
          <product_mz>345.140475</product_mz>
          <collision_energy>0</collision_energy>
        </transition>
        <transition fragment_type="b" fragment_ordinal="4" calc_neutral_mass="431.165228" product_charge="1" cleavage_aa="S" loss_neutral_mass="0">
          <precursor_mz>501.972284</precursor_mz>
          <product_mz>432.172504</product_mz>
          <collision_energy>0</collision_energy>
        </transition>
        <transition fragment_type="b" fragment_ordinal="5" calc_neutral_mass="546.192171" product_charge="1" cleavage_aa="D" loss_neutral_mass="0">
          <precursor_mz>501.972284</precursor_mz>
          <product_mz>547.199447</product_mz>
          <collision_energy>0</collision_energy>
        </transition>
        <transition fragment_type="b" fragment_ordinal="6" calc_neutral_mass="675.234764" product_charge="1" cleavage_aa="E" loss_neutral_mass="0">
          <precursor_mz>501.972284</precursor_mz>
          <product_mz>676.24204</product_mz>
          <collision_energy>0</collision_energy>
        </transition>
        <transition fragment_type="b" fragment_ordinal="7" calc_neutral_mass="774.303178" product_charge="1" cleavage_aa="V" loss_neutral_mass="0">
          <precursor_mz>501.972284</precursor_mz>
          <product_mz>775.310454</product_mz>
          <collision_energy>0</collision_energy>
        </transition>
        <transition fragment_type="b" fragment_ordinal="8" calc_neutral_mass="875.350856" product_charge="1" cleavage_aa="T" loss_neutral_mass="0">
          <precursor_mz>501.972284</precursor_mz>
          <product_mz>876.358132</product_mz>
          <collision_energy>0</collision_energy>
        </transition>
        <transition fragment_type="b" fragment_ordinal="9" calc_neutral_mass="974.41927" product_charge="1" cleavage_aa="V" loss_neutral_mass="0">
          <precursor_mz>501.972284</precursor_mz>
          <product_mz>975.426546</product_mz>
          <collision_energy>0</collision_energy>
        </transition>
        <transition fragment_type="b" fragment_ordinal="10" calc_neutral_mass="1075.466949" product_charge="1" cleavage_aa="T" loss_neutral_mass="0">
          <precursor_mz>501.972284</precursor_mz>
          <product_mz>1076.474225</product_mz>
          <collision_energy>0</collision_energy>
        </transition>
        <transition fragment_type="b" fragment_ordinal="11" calc_neutral_mass="1204.509542" product_charge="1" cleavage_aa="E" loss_neutral_mass="0">
          <precursor_mz>501.972284</precursor_mz>
          <product_mz>1205.516818</product_mz>
          <collision_energy>0</collision_energy>
        </transition>
        <transition fragment_type="b" fragment_ordinal="12" calc_neutral_mass="1385.523551" product_charge="1" cleavage_aa="T" loss_neutral_mass="0">
          <precursor_mz>501.972284</precursor_mz>
          <product_mz>1386.530827</product_mz>
          <collision_energy>0</collision_energy>
        </transition>
        <transition fragment_type="b" fragment_ordinal="13" calc_neutral_mass="1486.57123" product_charge="1" cleavage_aa="T" loss_neutral_mass="0">
          <precursor_mz>501.972284</precursor_mz>
          <product_mz>1487.578506</product_mz>
          <collision_energy>0</collision_energy>
        </transition>
        <transition fragment_type="b" fragment_ordinal="3" calc_neutral_mass="344.133199" product_charge="2" cleavage_aa="T" loss_neutral_mass="0">
          <precursor_mz>501.972284</precursor_mz>
          <product_mz>173.073876</product_mz>
          <collision_energy>0</collision_energy>
        </transition>
        <transition fragment_type="b" fragment_ordinal="4" calc_neutral_mass="431.165228" product_charge="2" cleavage_aa="S" loss_neutral_mass="0">
          <precursor_mz>501.972284</precursor_mz>
          <product_mz>216.58989</product_mz>
          <collision_energy>0</collision_energy>
        </transition>
        <transition fragment_type="b" fragment_ordinal="5" calc_neutral_mass="546.192171" product_charge="2" cleavage_aa="D" loss_neutral_mass="0">
          <precursor_mz>501.972284</precursor_mz>
          <product_mz>274.103361</product_mz>
          <collision_energy>0</collision_energy>
        </transition>
        <transition fragment_type="b" fragment_ordinal="6" calc_neutral_mass="675.234764" product_charge="2" cleavage_aa="E" loss_neutral_mass="0">
          <precursor_mz>501.972284</precursor_mz>
          <product_mz>338.624658</product_mz>
          <collision_energy>0</collision_energy>
        </transition>
        <transition fragment_type="b" fragment_ordinal="7" calc_neutral_mass="774.303178" product_charge="2" cleavage_aa="V" loss_neutral_mass="0">
          <precursor_mz>501.972284</precursor_mz>
          <product_mz>388.158865</product_mz>
          <collision_energy>0</collision_energy>
        </transition>
        <transition fragment_type="b" fragment_ordinal="8" calc_neutral_mass="875.350856" product_charge="2" cleavage_aa="T" loss_neutral_mass="0">
          <precursor_mz>501.972284</precursor_mz>
          <product_mz>438.682704</product_mz>
          <collision_energy>0</collision_energy>
        </transition>
        <transition fragment_type="b" fragment_ordinal="9" calc_neutral_mass="974.41927" product_charge="2" cleavage_aa="V" loss_neutral_mass="0">
          <precursor_mz>501.972284</precursor_mz>
          <product_mz>488.216911</product_mz>
          <collision_energy>0</collision_energy>
        </transition>
        <transition fragment_type="b" fragment_ordinal="10" calc_neutral_mass="1075.466949" product_charge="2" cleavage_aa="T" loss_neutral_mass="0">
          <precursor_mz>501.972284</precursor_mz>
          <product_mz>538.74075</product_mz>
          <collision_energy>0</collision_energy>
        </transition>
        <transition fragment_type="b" fragment_ordinal="11" calc_neutral_mass="1204.509542" product_charge="2" cleavage_aa="E" loss_neutral_mass="0">
          <precursor_mz>501.972284</precursor_mz>
          <product_mz>603.262047</product_mz>
          <collision_energy>0</collision_energy>
        </transition>
        <transition fragment_type="b" fragment_ordinal="12" calc_neutral_mass="1385.523551" product_charge="2" cleavage_aa="T" loss_neutral_mass="0">
          <precursor_mz>501.972284</precursor_mz>
          <product_mz>693.769052</product_mz>
          <collision_energy>0</collision_energy>
        </transition>
        <transition fragment_type="b" fragment_ordinal="13" calc_neutral_mass="1486.57123" product_charge="2" cleavage_aa="T" loss_neutral_mass="0">
          <precursor_mz>501.972284</precursor_mz>
          <product_mz>744.292891</product_mz>
          <collision_energy>0</collision_energy>
        </transition>
        <transition fragment_type="b" fragment_ordinal="14" calc_neutral_mass="1573.603258" product_charge="2" cleavage_aa="S" loss_neutral_mass="0">
          <precursor_mz>501.972284</precursor_mz>
          <product_mz>787.808905</product_mz>
          <collision_energy>0</collision_energy>
        </transition>
        <transition fragment_type="b" fragment_ordinal="15" calc_neutral_mass="1672.671672" product_charge="2" cleavage_aa="V" loss_neutral_mass="0">
          <precursor_mz>501.972284</precursor_mz>
          <product_mz>837.343112</product_mz>
          <collision_energy>0</collision_energy>
        </transition>
        <transition fragment_type="b" fragment_ordinal="16" calc_neutral_mass="1819.740086" product_charge="2" cleavage_aa="F" loss_neutral_mass="0">
          <precursor_mz>501.972284</precursor_mz>
          <product_mz>910.877319</product_mz>
          <collision_energy>0</collision_energy>
        </transition>
        <transition fragment_type="b" fragment_ordinal="4" calc_neutral_mass="431.165228" product_charge="3" cleavage_aa="S" loss_neutral_mass="0">
          <precursor_mz>501.972284</precursor_mz>
          <product_mz>144.729019</product_mz>
          <collision_energy>0</collision_energy>
        </transition>
        <transition fragment_type="b" fragment_ordinal="5" calc_neutral_mass="546.192171" product_charge="3" cleavage_aa="D" loss_neutral_mass="0">
          <precursor_mz>501.972284</precursor_mz>
          <product_mz>183.071333</product_mz>
          <collision_energy>0</collision_energy>
        </transition>
        <transition fragment_type="b" fragment_ordinal="6" calc_neutral_mass="675.234764" product_charge="3" cleavage_aa="E" loss_neutral_mass="0">
          <precursor_mz>501.972284</precursor_mz>
          <product_mz>226.085531</product_mz>
          <collision_energy>0</collision_energy>
        </transition>
        <transition fragment_type="b" fragment_ordinal="7" calc_neutral_mass="774.303178" product_charge="3" cleavage_aa="V" loss_neutral_mass="0">
          <precursor_mz>501.972284</precursor_mz>
          <product_mz>259.108335</product_mz>
          <collision_energy>0</collision_energy>
        </transition>
        <transition fragment_type="b" fragment_ordinal="8" calc_neutral_mass="875.350856" product_charge="3" cleavage_aa="T" loss_neutral_mass="0">
          <precursor_mz>501.972284</precursor_mz>
          <product_mz>292.790895</product_mz>
          <collision_energy>0</collision_energy>
        </transition>
        <transition fragment_type="b" fragment_ordinal="9" calc_neutral_mass="974.41927" product_charge="3" cleavage_aa="V" loss_neutral_mass="0">
          <precursor_mz>501.972284</precursor_mz>
          <product_mz>325.813699</product_mz>
          <collision_energy>0</collision_energy>
        </transition>
        <transition fragment_type="b" fragment_ordinal="10" calc_neutral_mass="1075.466949" product_charge="3" cleavage_aa="T" loss_neutral_mass="0">
          <precursor_mz>501.972284</precursor_mz>
          <product_mz>359.496259</product_mz>
          <collision_energy>0</collision_energy>
        </transition>
        <transition fragment_type="b" fragment_ordinal="11" calc_neutral_mass="1204.509542" product_charge="3" cleavage_aa="E" loss_neutral_mass="0">
          <precursor_mz>501.972284</precursor_mz>
          <product_mz>402.510457</product_mz>
          <collision_energy>0</collision_energy>
        </transition>
        <transition fragment_type="b" fragment_ordinal="12" calc_neutral_mass="1385.523551" product_charge="3" cleavage_aa="T" loss_neutral_mass="0">
          <precursor_mz>501.972284</precursor_mz>
          <product_mz>462.84846</product_mz>
          <collision_energy>0</collision_energy>
        </transition>
        <transition fragment_type="b" fragment_ordinal="13" calc_neutral_mass="1486.57123" product_charge="3" cleavage_aa="T" loss_neutral_mass="0">
          <precursor_mz>501.972284</precursor_mz>
          <product_mz>496.531019</product_mz>
          <collision_energy>0</collision_energy>
        </transition>
        <transition fragment_type="b" fragment_ordinal="14" calc_neutral_mass="1573.603258" product_charge="3" cleavage_aa="S" loss_neutral_mass="0">
          <precursor_mz>501.972284</precursor_mz>
          <product_mz>525.541695</product_mz>
          <collision_energy>0</collision_energy>
        </transition>
        <transition fragment_type="b" fragment_ordinal="15" calc_neutral_mass="1672.671672" product_charge="3" cleavage_aa="V" loss_neutral_mass="0">
          <precursor_mz>501.972284</precursor_mz>
          <product_mz>558.5645</product_mz>
          <collision_energy>0</collision_energy>
        </transition>
        <transition fragment_type="b" fragment_ordinal="16" calc_neutral_mass="1819.740086" product_charge="3" cleavage_aa="F" loss_neutral_mass="0">
          <precursor_mz>501.972284</precursor_mz>
          <product_mz>607.587305</product_mz>
          <collision_energy>0</collision_energy>
        </transition>
        <transition fragment_type="b" fragment_ordinal="6" calc_neutral_mass="675.234764" product_charge="4" cleavage_aa="E" loss_neutral_mass="0">
          <precursor_mz>501.972284</precursor_mz>
          <product_mz>169.815967</product_mz>
          <collision_energy>0</collision_energy>
        </transition>
        <transition fragment_type="b" fragment_ordinal="7" calc_neutral_mass="774.303178" product_charge="4" cleavage_aa="V" loss_neutral_mass="0">
          <precursor_mz>501.972284</precursor_mz>
          <product_mz>194.58307</product_mz>
          <collision_energy>0</collision_energy>
        </transition>
        <transition fragment_type="b" fragment_ordinal="8" calc_neutral_mass="875.350856" product_charge="4" cleavage_aa="T" loss_neutral_mass="0">
          <precursor_mz>501.972284</precursor_mz>
          <product_mz>219.84499</product_mz>
          <collision_energy>0</collision_energy>
        </transition>
        <transition fragment_type="b" fragment_ordinal="9" calc_neutral_mass="974.41927" product_charge="4" cleavage_aa="V" loss_neutral_mass="0">
          <precursor_mz>501.972284</precursor_mz>
          <product_mz>244.612094</product_mz>
          <collision_energy>0</collision_energy>
        </transition>
        <transition fragment_type="b" fragment_ordinal="10" calc_neutral_mass="1075.466949" product_charge="4" cleavage_aa="T" loss_neutral_mass="0">
          <precursor_mz>501.972284</precursor_mz>
          <product_mz>269.874013</product_mz>
          <collision_energy>0</collision_energy>
        </transition>
        <transition fragment_type="b" fragment_ordinal="11" calc_neutral_mass="1204.509542" product_charge="4" cleavage_aa="E" loss_neutral_mass="0">
          <precursor_mz>501.972284</precursor_mz>
          <product_mz>302.134661</product_mz>
          <collision_energy>0</collision_energy>
        </transition>
        <transition fragment_type="b" fragment_ordinal="12" calc_neutral_mass="1385.523551" product_charge="4" cleavage_aa="T" loss_neutral_mass="0">
          <precursor_mz>501.972284</precursor_mz>
          <product_mz>347.388164</product_mz>
          <collision_energy>0</collision_energy>
        </transition>
        <transition fragment_type="b" fragment_ordinal="13" calc_neutral_mass="1486.57123" product_charge="4" cleavage_aa="T" loss_neutral_mass="0">
          <precursor_mz>501.972284</precursor_mz>
          <product_mz>372.650083</product_mz>
          <collision_energy>0</collision_energy>
        </transition>
        <transition fragment_type="b" fragment_ordinal="14" calc_neutral_mass="1573.603258" product_charge="4" cleavage_aa="S" loss_neutral_mass="0">
          <precursor_mz>501.972284</precursor_mz>
          <product_mz>394.408091</product_mz>
          <collision_energy>0</collision_energy>
        </transition>
        <transition fragment_type="b" fragment_ordinal="15" calc_neutral_mass="1672.671672" product_charge="4" cleavage_aa="V" loss_neutral_mass="0">
          <precursor_mz>501.972284</precursor_mz>
          <product_mz>419.175194</product_mz>
          <collision_energy>0</collision_energy>
        </transition>
        <transition fragment_type="b" fragment_ordinal="16" calc_neutral_mass="1819.740086" product_charge="4" cleavage_aa="F" loss_neutral_mass="0">
          <precursor_mz>501.972284</precursor_mz>
          <product_mz>455.942298</product_mz>
          <collision_energy>0</collision_energy>
        </transition>
        <transition fragment_type="y" fragment_ordinal="12" calc_neutral_mass="1457.66786" product_charge="1" cleavage_aa="E" loss_neutral_mass="0">
          <precursor_mz>501.972284</precursor_mz>
          <product_mz>1458.675136</product_mz>
          <collision_energy>0</collision_energy>
        </transition>
        <transition fragment_type="y" fragment_ordinal="11" calc_neutral_mass="1328.625267" product_charge="1" cleavage_aa="V" loss_neutral_mass="0">
          <precursor_mz>501.972284</precursor_mz>
          <product_mz>1329.632543</product_mz>
          <collision_energy>0</collision_energy>
        </transition>
        <transition fragment_type="y" fragment_ordinal="10" calc_neutral_mass="1229.556853" product_charge="1" cleavage_aa="T" loss_neutral_mass="0">
          <precursor_mz>501.972284</precursor_mz>
          <product_mz>1230.564129</product_mz>
          <collision_energy>0</collision_energy>
        </transition>
        <transition fragment_type="y" fragment_ordinal="9" calc_neutral_mass="1128.509175" product_charge="1" cleavage_aa="V" loss_neutral_mass="0">
          <precursor_mz>501.972284</precursor_mz>
          <product_mz>1129.516451</product_mz>
          <collision_energy>0</collision_energy>
        </transition>
        <transition fragment_type="y" fragment_ordinal="8" calc_neutral_mass="1029.440761" product_charge="1" cleavage_aa="T" loss_neutral_mass="0">
          <precursor_mz>501.972284</precursor_mz>
          <product_mz>1030.448037</product_mz>
          <collision_energy>0</collision_energy>
        </transition>
        <transition fragment_type="y" fragment_ordinal="7" calc_neutral_mass="928.393082" product_charge="1" cleavage_aa="E" loss_neutral_mass="0">
          <precursor_mz>501.972284</precursor_mz>
          <product_mz>929.400358</product_mz>
          <collision_energy>0</collision_energy>
        </transition>
        <transition fragment_type="y" fragment_ordinal="6" calc_neutral_mass="799.350489" product_charge="1" cleavage_aa="T" loss_neutral_mass="0">
          <precursor_mz>501.972284</precursor_mz>
          <product_mz>800.357765</product_mz>
          <collision_energy>0</collision_energy>
        </transition>
        <transition fragment_type="y" fragment_ordinal="5" calc_neutral_mass="618.33648" product_charge="1" cleavage_aa="T" loss_neutral_mass="0">
          <precursor_mz>501.972284</precursor_mz>
          <product_mz>619.343756</product_mz>
          <collision_energy>0</collision_energy>
        </transition>
        <transition fragment_type="y" fragment_ordinal="4" calc_neutral_mass="517.288801" product_charge="1" cleavage_aa="S" loss_neutral_mass="0">
          <precursor_mz>501.972284</precursor_mz>
          <product_mz>518.296077</product_mz>
          <collision_energy>0</collision_energy>
        </transition>
        <transition fragment_type="y" fragment_ordinal="3" calc_neutral_mass="430.256773" product_charge="1" cleavage_aa="V" loss_neutral_mass="0">
          <precursor_mz>501.972284</precursor_mz>
          <product_mz>431.264049</product_mz>
          <collision_energy>0</collision_energy>
        </transition>
        <transition fragment_type="y" fragment_ordinal="2" calc_neutral_mass="331.188359" product_charge="1" cleavage_aa="F" loss_neutral_mass="0">
          <precursor_mz>501.972284</precursor_mz>
          <product_mz>332.195635</product_mz>
          <collision_energy>0</collision_energy>
        </transition>
        <transition fragment_type="y" fragment_ordinal="1" calc_neutral_mass="184.119945" product_charge="1" cleavage_aa="R" loss_neutral_mass="0">
          <precursor_mz>501.972284</precursor_mz>
          <product_mz>185.127221</product_mz>
          <collision_energy>0</collision_energy>
        </transition>
        <transition fragment_type="y" fragment_ordinal="16" calc_neutral_mass="1888.833088" product_charge="2" cleavage_aa="Q" loss_neutral_mass="0">
          <precursor_mz>501.972284</precursor_mz>
          <product_mz>945.42382</product_mz>
          <collision_energy>0</collision_energy>
        </transition>
        <transition fragment_type="y" fragment_ordinal="15" calc_neutral_mass="1760.77451" product_charge="2" cleavage_aa="T" loss_neutral_mass="0">
          <precursor_mz>501.972284</precursor_mz>
          <product_mz>881.394531</product_mz>
          <collision_energy>0</collision_energy>
        </transition>
        <transition fragment_type="y" fragment_ordinal="14" calc_neutral_mass="1659.726832" product_charge="2" cleavage_aa="S" loss_neutral_mass="0">
          <precursor_mz>501.972284</precursor_mz>
          <product_mz>830.870692</product_mz>
          <collision_energy>0</collision_energy>
        </transition>
        <transition fragment_type="y" fragment_ordinal="13" calc_neutral_mass="1572.694803" product_charge="2" cleavage_aa="D" loss_neutral_mass="0">
          <precursor_mz>501.972284</precursor_mz>
          <product_mz>787.354678</product_mz>
          <collision_energy>0</collision_energy>
        </transition>
        <transition fragment_type="y" fragment_ordinal="12" calc_neutral_mass="1457.66786" product_charge="2" cleavage_aa="E" loss_neutral_mass="0">
          <precursor_mz>501.972284</precursor_mz>
          <product_mz>729.841206</product_mz>
          <collision_energy>0</collision_energy>
        </transition>
        <transition fragment_type="y" fragment_ordinal="11" calc_neutral_mass="1328.625267" product_charge="2" cleavage_aa="V" loss_neutral_mass="0">
          <precursor_mz>501.972284</precursor_mz>
          <product_mz>665.31991</product_mz>
          <collision_energy>0</collision_energy>
        </transition>
        <transition fragment_type="y" fragment_ordinal="10" calc_neutral_mass="1229.556853" product_charge="2" cleavage_aa="T" loss_neutral_mass="0">
          <precursor_mz>501.972284</precursor_mz>
          <product_mz>615.785703</product_mz>
          <collision_energy>0</collision_energy>
        </transition>
        <transition fragment_type="y" fragment_ordinal="9" calc_neutral_mass="1128.509175" product_charge="2" cleavage_aa="V" loss_neutral_mass="0">
          <precursor_mz>501.972284</precursor_mz>
          <product_mz>565.261863</product_mz>
          <collision_energy>0</collision_energy>
        </transition>
        <transition fragment_type="y" fragment_ordinal="8" calc_neutral_mass="1029.440761" product_charge="2" cleavage_aa="T" loss_neutral_mass="0">
          <precursor_mz>501.972284</precursor_mz>
          <product_mz>515.727656</product_mz>
          <collision_energy>0</collision_energy>
        </transition>
        <transition fragment_type="y" fragment_ordinal="7" calc_neutral_mass="928.393082" product_charge="2" cleavage_aa="E" loss_neutral_mass="0">
          <precursor_mz>501.972284</precursor_mz>
          <product_mz>465.203817</product_mz>
          <collision_energy>0</collision_energy>
        </transition>
        <transition fragment_type="y" fragment_ordinal="6" calc_neutral_mass="799.350489" product_charge="2" cleavage_aa="T" loss_neutral_mass="0">
          <precursor_mz>501.972284</precursor_mz>
          <product_mz>400.682521</product_mz>
          <collision_energy>0</collision_energy>
        </transition>
        <transition fragment_type="y" fragment_ordinal="5" calc_neutral_mass="618.33648" product_charge="2" cleavage_aa="T" loss_neutral_mass="0">
          <precursor_mz>501.972284</precursor_mz>
          <product_mz>310.175516</product_mz>
          <collision_energy>0</collision_energy>
        </transition>
        <transition fragment_type="y" fragment_ordinal="4" calc_neutral_mass="517.288801" product_charge="2" cleavage_aa="S" loss_neutral_mass="0">
          <precursor_mz>501.972284</precursor_mz>
          <product_mz>259.651677</product_mz>
          <collision_energy>0</collision_energy>
        </transition>
        <transition fragment_type="y" fragment_ordinal="3" calc_neutral_mass="430.256773" product_charge="2" cleavage_aa="V" loss_neutral_mass="0">
          <precursor_mz>501.972284</precursor_mz>
          <product_mz>216.135662</product_mz>
          <collision_energy>0</collision_energy>
        </transition>
        <transition fragment_type="y" fragment_ordinal="2" calc_neutral_mass="331.188359" product_charge="2" cleavage_aa="F" loss_neutral_mass="0">
          <precursor_mz>501.972284</precursor_mz>
          <product_mz>166.601455</product_mz>
          <collision_energy>0</collision_energy>
        </transition>
        <transition fragment_type="y" fragment_ordinal="16" calc_neutral_mass="1888.833088" product_charge="3" cleavage_aa="Q" loss_neutral_mass="0">
          <precursor_mz>501.972284</precursor_mz>
          <product_mz>630.618305</product_mz>
          <collision_energy>0</collision_energy>
        </transition>
        <transition fragment_type="y" fragment_ordinal="15" calc_neutral_mass="1760.77451" product_charge="3" cleavage_aa="T" loss_neutral_mass="0">
          <precursor_mz>501.972284</precursor_mz>
          <product_mz>587.932113</product_mz>
          <collision_energy>0</collision_energy>
        </transition>
        <transition fragment_type="y" fragment_ordinal="14" calc_neutral_mass="1659.726832" product_charge="3" cleavage_aa="S" loss_neutral_mass="0">
          <precursor_mz>501.972284</precursor_mz>
          <product_mz>554.249553</product_mz>
          <collision_energy>0</collision_energy>
        </transition>
        <transition fragment_type="y" fragment_ordinal="13" calc_neutral_mass="1572.694803" product_charge="3" cleavage_aa="D" loss_neutral_mass="0">
          <precursor_mz>501.972284</precursor_mz>
          <product_mz>525.238877</product_mz>
          <collision_energy>0</collision_energy>
        </transition>
        <transition fragment_type="y" fragment_ordinal="12" calc_neutral_mass="1457.66786" product_charge="3" cleavage_aa="E" loss_neutral_mass="0">
          <precursor_mz>501.972284</precursor_mz>
          <product_mz>486.896563</product_mz>
          <collision_energy>0</collision_energy>
        </transition>
        <transition fragment_type="y" fragment_ordinal="11" calc_neutral_mass="1328.625267" product_charge="3" cleavage_aa="V" loss_neutral_mass="0">
          <precursor_mz>501.972284</precursor_mz>
          <product_mz>443.882365</product_mz>
          <collision_energy>0</collision_energy>
        </transition>
        <transition fragment_type="y" fragment_ordinal="10" calc_neutral_mass="1229.556853" product_charge="3" cleavage_aa="T" loss_neutral_mass="0">
          <precursor_mz>501.972284</precursor_mz>
          <product_mz>410.85956</product_mz>
          <collision_energy>0</collision_energy>
        </transition>
        <transition fragment_type="y" fragment_ordinal="9" calc_neutral_mass="1128.509175" product_charge="3" cleavage_aa="V" loss_neutral_mass="0">
          <precursor_mz>501.972284</precursor_mz>
          <product_mz>377.177001</product_mz>
          <collision_energy>0</collision_energy>
        </transition>
        <transition fragment_type="y" fragment_ordinal="8" calc_neutral_mass="1029.440761" product_charge="3" cleavage_aa="T" loss_neutral_mass="0">
          <precursor_mz>501.972284</precursor_mz>
          <product_mz>344.154196</product_mz>
          <collision_energy>0</collision_energy>
        </transition>
        <transition fragment_type="y" fragment_ordinal="7" calc_neutral_mass="928.393082" product_charge="3" cleavage_aa="E" loss_neutral_mass="0">
          <precursor_mz>501.972284</precursor_mz>
          <product_mz>310.471637</product_mz>
          <collision_energy>0</collision_energy>
        </transition>
        <transition fragment_type="y" fragment_ordinal="6" calc_neutral_mass="799.350489" product_charge="3" cleavage_aa="T" loss_neutral_mass="0">
          <precursor_mz>501.972284</precursor_mz>
          <product_mz>267.457439</product_mz>
          <collision_energy>0</collision_energy>
        </transition>
        <transition fragment_type="y" fragment_ordinal="5" calc_neutral_mass="618.33648" product_charge="3" cleavage_aa="T" loss_neutral_mass="0">
          <precursor_mz>501.972284</precursor_mz>
          <product_mz>207.119436</product_mz>
          <collision_energy>0</collision_energy>
        </transition>
        <transition fragment_type="y" fragment_ordinal="4" calc_neutral_mass="517.288801" product_charge="3" cleavage_aa="S" loss_neutral_mass="0">
          <precursor_mz>501.972284</precursor_mz>
          <product_mz>173.436876</product_mz>
          <collision_energy>0</collision_energy>
        </transition>
        <transition fragment_type="y" fragment_ordinal="3" calc_neutral_mass="430.256773" product_charge="3" cleavage_aa="V" loss_neutral_mass="0">
          <precursor_mz>501.972284</precursor_mz>
          <product_mz>144.4262</product_mz>
          <collision_energy>0</collision_energy>
        </transition>
        <transition fragment_type="y" fragment_ordinal="16" calc_neutral_mass="1888.833088" product_charge="4" cleavage_aa="Q" loss_neutral_mass="0">
          <precursor_mz>501.972284</precursor_mz>
          <product_mz>473.215548</product_mz>
          <collision_energy>0</collision_energy>
        </transition>
        <transition fragment_type="y" fragment_ordinal="15" calc_neutral_mass="1760.77451" product_charge="4" cleavage_aa="T" loss_neutral_mass="0">
          <precursor_mz>501.972284</precursor_mz>
          <product_mz>441.200904</product_mz>
          <collision_energy>0</collision_energy>
        </transition>
        <transition fragment_type="y" fragment_ordinal="14" calc_neutral_mass="1659.726832" product_charge="4" cleavage_aa="S" loss_neutral_mass="0">
          <precursor_mz>501.972284</precursor_mz>
          <product_mz>415.938984</product_mz>
          <collision_energy>0</collision_energy>
        </transition>
        <transition fragment_type="y" fragment_ordinal="13" calc_neutral_mass="1572.694803" product_charge="4" cleavage_aa="D" loss_neutral_mass="0">
          <precursor_mz>501.972284</precursor_mz>
          <product_mz>394.180977</product_mz>
          <collision_energy>0</collision_energy>
        </transition>
        <transition fragment_type="y" fragment_ordinal="12" calc_neutral_mass="1457.66786" product_charge="4" cleavage_aa="E" loss_neutral_mass="0">
          <precursor_mz>501.972284</precursor_mz>
          <product_mz>365.424241</product_mz>
          <collision_energy>0</collision_energy>
        </transition>
        <transition fragment_type="y" fragment_ordinal="11" calc_neutral_mass="1328.625267" product_charge="4" cleavage_aa="V" loss_neutral_mass="0">
          <precursor_mz>501.972284</precursor_mz>
          <product_mz>333.163593</product_mz>
          <collision_energy>0</collision_energy>
        </transition>
        <transition fragment_type="y" fragment_ordinal="10" calc_neutral_mass="1229.556853" product_charge="4" cleavage_aa="T" loss_neutral_mass="0">
          <precursor_mz>501.972284</precursor_mz>
          <product_mz>308.396489</product_mz>
          <collision_energy>0</collision_energy>
        </transition>
        <transition fragment_type="y" fragment_ordinal="9" calc_neutral_mass="1128.509175" product_charge="4" cleavage_aa="V" loss_neutral_mass="0">
          <precursor_mz>501.972284</precursor_mz>
          <product_mz>283.13457</product_mz>
          <collision_energy>0</collision_energy>
        </transition>
        <transition fragment_type="y" fragment_ordinal="8" calc_neutral_mass="1029.440761" product_charge="4" cleavage_aa="T" loss_neutral_mass="0">
          <precursor_mz>501.972284</precursor_mz>
          <product_mz>258.367466</product_mz>
          <collision_energy>0</collision_energy>
        </transition>
        <transition fragment_type="y" fragment_ordinal="7" calc_neutral_mass="928.393082" product_charge="4" cleavage_aa="E" loss_neutral_mass="0">
          <precursor_mz>501.972284</precursor_mz>
          <product_mz>233.105547</product_mz>
          <collision_energy>0</collision_energy>
        </transition>
        <transition fragment_type="y" fragment_ordinal="6" calc_neutral_mass="799.350489" product_charge="4" cleavage_aa="T" loss_neutral_mass="0">
          <precursor_mz>501.972284</precursor_mz>
          <product_mz>200.844898</product_mz>
          <collision_energy>0</collision_energy>
        </transition>
        <transition fragment_type="y" fragment_ordinal="5" calc_neutral_mass="618.33648" product_charge="4" cleavage_aa="T" loss_neutral_mass="0">
          <precursor_mz>501.972284</precursor_mz>
          <product_mz>155.591396</product_mz>
          <collision_energy>0</collision_energy>
        </transition>
      </precursor>
      <precursor charge="5" calc_neutral_mass="1993.851762" precursor_mz="399.777628" collision_energy="0" modified_sequence="DQTSDEVTVTET[+80.0]TSVFR">
        <transition fragment_type="b" fragment_ordinal="1" calc_neutral_mass="115.026943" product_charge="1" cleavage_aa="D" loss_neutral_mass="0">
          <precursor_mz>399.777628</precursor_mz>
          <product_mz>116.034219</product_mz>
          <collision_energy>0</collision_energy>
        </transition>
        <transition fragment_type="b" fragment_ordinal="2" calc_neutral_mass="243.085521" product_charge="1" cleavage_aa="Q" loss_neutral_mass="0">
          <precursor_mz>399.777628</precursor_mz>
          <product_mz>244.092797</product_mz>
          <collision_energy>0</collision_energy>
        </transition>
        <transition fragment_type="b" fragment_ordinal="3" calc_neutral_mass="344.133199" product_charge="1" cleavage_aa="T" loss_neutral_mass="0">
          <precursor_mz>399.777628</precursor_mz>
          <product_mz>345.140475</product_mz>
          <collision_energy>0</collision_energy>
        </transition>
        <transition fragment_type="b" fragment_ordinal="4" calc_neutral_mass="431.165228" product_charge="1" cleavage_aa="S" loss_neutral_mass="0">
          <precursor_mz>399.777628</precursor_mz>
          <product_mz>432.172504</product_mz>
          <collision_energy>0</collision_energy>
        </transition>
        <transition fragment_type="b" fragment_ordinal="5" calc_neutral_mass="546.192171" product_charge="1" cleavage_aa="D" loss_neutral_mass="0">
          <precursor_mz>399.777628</precursor_mz>
          <product_mz>547.199447</product_mz>
          <collision_energy>0</collision_energy>
        </transition>
        <transition fragment_type="b" fragment_ordinal="6" calc_neutral_mass="675.234764" product_charge="1" cleavage_aa="E" loss_neutral_mass="0">
          <precursor_mz>399.777628</precursor_mz>
          <product_mz>676.24204</product_mz>
          <collision_energy>0</collision_energy>
        </transition>
        <transition fragment_type="b" fragment_ordinal="7" calc_neutral_mass="774.303178" product_charge="1" cleavage_aa="V" loss_neutral_mass="0">
          <precursor_mz>399.777628</precursor_mz>
          <product_mz>775.310454</product_mz>
          <collision_energy>0</collision_energy>
        </transition>
        <transition fragment_type="b" fragment_ordinal="8" calc_neutral_mass="875.350856" product_charge="1" cleavage_aa="T" loss_neutral_mass="0">
          <precursor_mz>399.777628</precursor_mz>
          <product_mz>876.358132</product_mz>
          <collision_energy>0</collision_energy>
        </transition>
        <transition fragment_type="b" fragment_ordinal="9" calc_neutral_mass="974.41927" product_charge="1" cleavage_aa="V" loss_neutral_mass="0">
          <precursor_mz>399.777628</precursor_mz>
          <product_mz>975.426546</product_mz>
          <collision_energy>0</collision_energy>
        </transition>
        <transition fragment_type="b" fragment_ordinal="10" calc_neutral_mass="1075.466949" product_charge="1" cleavage_aa="T" loss_neutral_mass="0">
          <precursor_mz>399.777628</precursor_mz>
          <product_mz>1076.474225</product_mz>
          <collision_energy>0</collision_energy>
        </transition>
        <transition fragment_type="b" fragment_ordinal="11" calc_neutral_mass="1204.509542" product_charge="1" cleavage_aa="E" loss_neutral_mass="0">
          <precursor_mz>399.777628</precursor_mz>
          <product_mz>1205.516818</product_mz>
          <collision_energy>0</collision_energy>
        </transition>
        <transition fragment_type="b" fragment_ordinal="12" calc_neutral_mass="1385.523551" product_charge="1" cleavage_aa="T" loss_neutral_mass="0">
          <precursor_mz>399.777628</precursor_mz>
          <product_mz>1386.530827</product_mz>
          <collision_energy>0</collision_energy>
        </transition>
        <transition fragment_type="b" fragment_ordinal="13" calc_neutral_mass="1486.57123" product_charge="1" cleavage_aa="T" loss_neutral_mass="0">
          <precursor_mz>399.777628</precursor_mz>
          <product_mz>1487.578506</product_mz>
          <collision_energy>0</collision_energy>
        </transition>
        <transition fragment_type="b" fragment_ordinal="2" calc_neutral_mass="243.085521" product_charge="2" cleavage_aa="Q" loss_neutral_mass="0">
          <precursor_mz>399.777628</precursor_mz>
          <product_mz>122.550036</product_mz>
          <collision_energy>0</collision_energy>
        </transition>
        <transition fragment_type="b" fragment_ordinal="3" calc_neutral_mass="344.133199" product_charge="2" cleavage_aa="T" loss_neutral_mass="0">
          <precursor_mz>399.777628</precursor_mz>
          <product_mz>173.073876</product_mz>
          <collision_energy>0</collision_energy>
        </transition>
        <transition fragment_type="b" fragment_ordinal="4" calc_neutral_mass="431.165228" product_charge="2" cleavage_aa="S" loss_neutral_mass="0">
          <precursor_mz>399.777628</precursor_mz>
          <product_mz>216.58989</product_mz>
          <collision_energy>0</collision_energy>
        </transition>
        <transition fragment_type="b" fragment_ordinal="5" calc_neutral_mass="546.192171" product_charge="2" cleavage_aa="D" loss_neutral_mass="0">
          <precursor_mz>399.777628</precursor_mz>
          <product_mz>274.103361</product_mz>
          <collision_energy>0</collision_energy>
        </transition>
        <transition fragment_type="b" fragment_ordinal="6" calc_neutral_mass="675.234764" product_charge="2" cleavage_aa="E" loss_neutral_mass="0">
          <precursor_mz>399.777628</precursor_mz>
          <product_mz>338.624658</product_mz>
          <collision_energy>0</collision_energy>
        </transition>
        <transition fragment_type="b" fragment_ordinal="7" calc_neutral_mass="774.303178" product_charge="2" cleavage_aa="V" loss_neutral_mass="0">
          <precursor_mz>399.777628</precursor_mz>
          <product_mz>388.158865</product_mz>
          <collision_energy>0</collision_energy>
        </transition>
        <transition fragment_type="b" fragment_ordinal="8" calc_neutral_mass="875.350856" product_charge="2" cleavage_aa="T" loss_neutral_mass="0">
          <precursor_mz>399.777628</precursor_mz>
          <product_mz>438.682704</product_mz>
          <collision_energy>0</collision_energy>
        </transition>
        <transition fragment_type="b" fragment_ordinal="9" calc_neutral_mass="974.41927" product_charge="2" cleavage_aa="V" loss_neutral_mass="0">
          <precursor_mz>399.777628</precursor_mz>
          <product_mz>488.216911</product_mz>
          <collision_energy>0</collision_energy>
        </transition>
        <transition fragment_type="b" fragment_ordinal="10" calc_neutral_mass="1075.466949" product_charge="2" cleavage_aa="T" loss_neutral_mass="0">
          <precursor_mz>399.777628</precursor_mz>
          <product_mz>538.74075</product_mz>
          <collision_energy>0</collision_energy>
        </transition>
        <transition fragment_type="b" fragment_ordinal="11" calc_neutral_mass="1204.509542" product_charge="2" cleavage_aa="E" loss_neutral_mass="0">
          <precursor_mz>399.777628</precursor_mz>
          <product_mz>603.262047</product_mz>
          <collision_energy>0</collision_energy>
        </transition>
        <transition fragment_type="b" fragment_ordinal="12" calc_neutral_mass="1385.523551" product_charge="2" cleavage_aa="T" loss_neutral_mass="0">
          <precursor_mz>399.777628</precursor_mz>
          <product_mz>693.769052</product_mz>
          <collision_energy>0</collision_energy>
        </transition>
        <transition fragment_type="b" fragment_ordinal="13" calc_neutral_mass="1486.57123" product_charge="2" cleavage_aa="T" loss_neutral_mass="0">
          <precursor_mz>399.777628</precursor_mz>
          <product_mz>744.292891</product_mz>
          <collision_energy>0</collision_energy>
        </transition>
        <transition fragment_type="b" fragment_ordinal="14" calc_neutral_mass="1573.603258" product_charge="2" cleavage_aa="S" loss_neutral_mass="0">
          <precursor_mz>399.777628</precursor_mz>
          <product_mz>787.808905</product_mz>
          <collision_energy>0</collision_energy>
        </transition>
        <transition fragment_type="b" fragment_ordinal="15" calc_neutral_mass="1672.671672" product_charge="2" cleavage_aa="V" loss_neutral_mass="0">
          <precursor_mz>399.777628</precursor_mz>
          <product_mz>837.343112</product_mz>
          <collision_energy>0</collision_energy>
        </transition>
        <transition fragment_type="b" fragment_ordinal="16" calc_neutral_mass="1819.740086" product_charge="2" cleavage_aa="F" loss_neutral_mass="0">
          <precursor_mz>399.777628</precursor_mz>
          <product_mz>910.877319</product_mz>
          <collision_energy>0</collision_energy>
        </transition>
        <transition fragment_type="b" fragment_ordinal="3" calc_neutral_mass="344.133199" product_charge="3" cleavage_aa="T" loss_neutral_mass="0">
          <precursor_mz>399.777628</precursor_mz>
          <product_mz>115.718342</product_mz>
          <collision_energy>0</collision_energy>
        </transition>
        <transition fragment_type="b" fragment_ordinal="4" calc_neutral_mass="431.165228" product_charge="3" cleavage_aa="S" loss_neutral_mass="0">
          <precursor_mz>399.777628</precursor_mz>
          <product_mz>144.729019</product_mz>
          <collision_energy>0</collision_energy>
        </transition>
        <transition fragment_type="b" fragment_ordinal="5" calc_neutral_mass="546.192171" product_charge="3" cleavage_aa="D" loss_neutral_mass="0">
          <precursor_mz>399.777628</precursor_mz>
          <product_mz>183.071333</product_mz>
          <collision_energy>0</collision_energy>
        </transition>
        <transition fragment_type="b" fragment_ordinal="6" calc_neutral_mass="675.234764" product_charge="3" cleavage_aa="E" loss_neutral_mass="0">
          <precursor_mz>399.777628</precursor_mz>
          <product_mz>226.085531</product_mz>
          <collision_energy>0</collision_energy>
        </transition>
        <transition fragment_type="b" fragment_ordinal="7" calc_neutral_mass="774.303178" product_charge="3" cleavage_aa="V" loss_neutral_mass="0">
          <precursor_mz>399.777628</precursor_mz>
          <product_mz>259.108335</product_mz>
          <collision_energy>0</collision_energy>
        </transition>
        <transition fragment_type="b" fragment_ordinal="8" calc_neutral_mass="875.350856" product_charge="3" cleavage_aa="T" loss_neutral_mass="0">
          <precursor_mz>399.777628</precursor_mz>
          <product_mz>292.790895</product_mz>
          <collision_energy>0</collision_energy>
        </transition>
        <transition fragment_type="b" fragment_ordinal="9" calc_neutral_mass="974.41927" product_charge="3" cleavage_aa="V" loss_neutral_mass="0">
          <precursor_mz>399.777628</precursor_mz>
          <product_mz>325.813699</product_mz>
          <collision_energy>0</collision_energy>
        </transition>
        <transition fragment_type="b" fragment_ordinal="10" calc_neutral_mass="1075.466949" product_charge="3" cleavage_aa="T" loss_neutral_mass="0">
          <precursor_mz>399.777628</precursor_mz>
          <product_mz>359.496259</product_mz>
          <collision_energy>0</collision_energy>
        </transition>
        <transition fragment_type="b" fragment_ordinal="12" calc_neutral_mass="1385.523551" product_charge="3" cleavage_aa="T" loss_neutral_mass="0">
          <precursor_mz>399.777628</precursor_mz>
          <product_mz>462.84846</product_mz>
          <collision_energy>0</collision_energy>
        </transition>
        <transition fragment_type="b" fragment_ordinal="13" calc_neutral_mass="1486.57123" product_charge="3" cleavage_aa="T" loss_neutral_mass="0">
          <precursor_mz>399.777628</precursor_mz>
          <product_mz>496.531019</product_mz>
          <collision_energy>0</collision_energy>
        </transition>
        <transition fragment_type="b" fragment_ordinal="14" calc_neutral_mass="1573.603258" product_charge="3" cleavage_aa="S" loss_neutral_mass="0">
          <precursor_mz>399.777628</precursor_mz>
          <product_mz>525.541695</product_mz>
          <collision_energy>0</collision_energy>
        </transition>
        <transition fragment_type="b" fragment_ordinal="15" calc_neutral_mass="1672.671672" product_charge="3" cleavage_aa="V" loss_neutral_mass="0">
          <precursor_mz>399.777628</precursor_mz>
          <product_mz>558.5645</product_mz>
          <collision_energy>0</collision_energy>
        </transition>
        <transition fragment_type="b" fragment_ordinal="16" calc_neutral_mass="1819.740086" product_charge="3" cleavage_aa="F" loss_neutral_mass="0">
          <precursor_mz>399.777628</precursor_mz>
          <product_mz>607.587305</product_mz>
          <collision_energy>0</collision_energy>
        </transition>
        <transition fragment_type="b" fragment_ordinal="5" calc_neutral_mass="546.192171" product_charge="4" cleavage_aa="D" loss_neutral_mass="0">
          <precursor_mz>399.777628</precursor_mz>
          <product_mz>137.555319</product_mz>
          <collision_energy>0</collision_energy>
        </transition>
        <transition fragment_type="b" fragment_ordinal="6" calc_neutral_mass="675.234764" product_charge="4" cleavage_aa="E" loss_neutral_mass="0">
          <precursor_mz>399.777628</precursor_mz>
          <product_mz>169.815967</product_mz>
          <collision_energy>0</collision_energy>
        </transition>
        <transition fragment_type="b" fragment_ordinal="7" calc_neutral_mass="774.303178" product_charge="4" cleavage_aa="V" loss_neutral_mass="0">
          <precursor_mz>399.777628</precursor_mz>
          <product_mz>194.58307</product_mz>
          <collision_energy>0</collision_energy>
        </transition>
        <transition fragment_type="b" fragment_ordinal="8" calc_neutral_mass="875.350856" product_charge="4" cleavage_aa="T" loss_neutral_mass="0">
          <precursor_mz>399.777628</precursor_mz>
          <product_mz>219.84499</product_mz>
          <collision_energy>0</collision_energy>
        </transition>
        <transition fragment_type="b" fragment_ordinal="9" calc_neutral_mass="974.41927" product_charge="4" cleavage_aa="V" loss_neutral_mass="0">
          <precursor_mz>399.777628</precursor_mz>
          <product_mz>244.612094</product_mz>
          <collision_energy>0</collision_energy>
        </transition>
        <transition fragment_type="b" fragment_ordinal="10" calc_neutral_mass="1075.466949" product_charge="4" cleavage_aa="T" loss_neutral_mass="0">
          <precursor_mz>399.777628</precursor_mz>
          <product_mz>269.874013</product_mz>
          <collision_energy>0</collision_energy>
        </transition>
        <transition fragment_type="b" fragment_ordinal="11" calc_neutral_mass="1204.509542" product_charge="4" cleavage_aa="E" loss_neutral_mass="0">
          <precursor_mz>399.777628</precursor_mz>
          <product_mz>302.134661</product_mz>
          <collision_energy>0</collision_energy>
        </transition>
        <transition fragment_type="b" fragment_ordinal="12" calc_neutral_mass="1385.523551" product_charge="4" cleavage_aa="T" loss_neutral_mass="0">
          <precursor_mz>399.777628</precursor_mz>
          <product_mz>347.388164</product_mz>
          <collision_energy>0</collision_energy>
        </transition>
        <transition fragment_type="b" fragment_ordinal="13" calc_neutral_mass="1486.57123" product_charge="4" cleavage_aa="T" loss_neutral_mass="0">
          <precursor_mz>399.777628</precursor_mz>
          <product_mz>372.650083</product_mz>
          <collision_energy>0</collision_energy>
        </transition>
        <transition fragment_type="b" fragment_ordinal="14" calc_neutral_mass="1573.603258" product_charge="4" cleavage_aa="S" loss_neutral_mass="0">
          <precursor_mz>399.777628</precursor_mz>
          <product_mz>394.408091</product_mz>
          <collision_energy>0</collision_energy>
        </transition>
        <transition fragment_type="b" fragment_ordinal="15" calc_neutral_mass="1672.671672" product_charge="4" cleavage_aa="V" loss_neutral_mass="0">
          <precursor_mz>399.777628</precursor_mz>
          <product_mz>419.175194</product_mz>
          <collision_energy>0</collision_energy>
        </transition>
        <transition fragment_type="b" fragment_ordinal="16" calc_neutral_mass="1819.740086" product_charge="4" cleavage_aa="F" loss_neutral_mass="0">
          <precursor_mz>399.777628</precursor_mz>
          <product_mz>455.942298</product_mz>
          <collision_energy>0</collision_energy>
        </transition>
        <transition fragment_type="b" fragment_ordinal="5" calc_neutral_mass="546.192171" product_charge="5" cleavage_aa="D" loss_neutral_mass="0">
          <precursor_mz>399.777628</precursor_mz>
          <product_mz>110.24571</product_mz>
          <collision_energy>0</collision_energy>
        </transition>
        <transition fragment_type="b" fragment_ordinal="6" calc_neutral_mass="675.234764" product_charge="5" cleavage_aa="E" loss_neutral_mass="0">
          <precursor_mz>399.777628</precursor_mz>
          <product_mz>136.054229</product_mz>
          <collision_energy>0</collision_energy>
        </transition>
        <transition fragment_type="b" fragment_ordinal="7" calc_neutral_mass="774.303178" product_charge="5" cleavage_aa="V" loss_neutral_mass="0">
          <precursor_mz>399.777628</precursor_mz>
          <product_mz>155.867912</product_mz>
          <collision_energy>0</collision_energy>
        </transition>
        <transition fragment_type="b" fragment_ordinal="8" calc_neutral_mass="875.350856" product_charge="5" cleavage_aa="T" loss_neutral_mass="0">
          <precursor_mz>399.777628</precursor_mz>
          <product_mz>176.077447</product_mz>
          <collision_energy>0</collision_energy>
        </transition>
        <transition fragment_type="b" fragment_ordinal="9" calc_neutral_mass="974.41927" product_charge="5" cleavage_aa="V" loss_neutral_mass="0">
          <precursor_mz>399.777628</precursor_mz>
          <product_mz>195.89113</product_mz>
          <collision_energy>0</collision_energy>
        </transition>
        <transition fragment_type="b" fragment_ordinal="10" calc_neutral_mass="1075.466949" product_charge="5" cleavage_aa="T" loss_neutral_mass="0">
          <precursor_mz>399.777628</precursor_mz>
          <product_mz>216.100666</product_mz>
          <collision_energy>0</collision_energy>
        </transition>
        <transition fragment_type="b" fragment_ordinal="11" calc_neutral_mass="1204.509542" product_charge="5" cleavage_aa="E" loss_neutral_mass="0">
          <precursor_mz>399.777628</precursor_mz>
          <product_mz>241.909184</product_mz>
          <collision_energy>0</collision_energy>
        </transition>
        <transition fragment_type="b" fragment_ordinal="12" calc_neutral_mass="1385.523551" product_charge="5" cleavage_aa="T" loss_neutral_mass="0">
          <precursor_mz>399.777628</precursor_mz>
          <product_mz>278.111986</product_mz>
          <collision_energy>0</collision_energy>
        </transition>
        <transition fragment_type="b" fragment_ordinal="13" calc_neutral_mass="1486.57123" product_charge="5" cleavage_aa="T" loss_neutral_mass="0">
          <precursor_mz>399.777628</precursor_mz>
          <product_mz>298.321522</product_mz>
          <collision_energy>0</collision_energy>
        </transition>
        <transition fragment_type="b" fragment_ordinal="14" calc_neutral_mass="1573.603258" product_charge="5" cleavage_aa="S" loss_neutral_mass="0">
          <precursor_mz>399.777628</precursor_mz>
          <product_mz>315.727928</product_mz>
          <collision_energy>0</collision_energy>
        </transition>
        <transition fragment_type="b" fragment_ordinal="15" calc_neutral_mass="1672.671672" product_charge="5" cleavage_aa="V" loss_neutral_mass="0">
          <precursor_mz>399.777628</precursor_mz>
          <product_mz>335.54161</product_mz>
          <collision_energy>0</collision_energy>
        </transition>
        <transition fragment_type="b" fragment_ordinal="16" calc_neutral_mass="1819.740086" product_charge="5" cleavage_aa="F" loss_neutral_mass="0">
          <precursor_mz>399.777628</precursor_mz>
          <product_mz>364.955293</product_mz>
          <collision_energy>0</collision_energy>
        </transition>
        <transition fragment_type="y" fragment_ordinal="12" calc_neutral_mass="1447.659591" product_charge="1" cleavage_aa="E" loss_neutral_mass="0">
          <precursor_mz>399.777628</precursor_mz>
          <product_mz>1448.666867</product_mz>
          <collision_energy>0</collision_energy>
        </transition>
        <transition fragment_type="y" fragment_ordinal="11" calc_neutral_mass="1318.616998" product_charge="1" cleavage_aa="V" loss_neutral_mass="0">
          <precursor_mz>399.777628</precursor_mz>
          <product_mz>1319.624274</product_mz>
          <collision_energy>0</collision_energy>
        </transition>
        <transition fragment_type="y" fragment_ordinal="10" calc_neutral_mass="1219.548584" product_charge="1" cleavage_aa="T" loss_neutral_mass="0">
          <precursor_mz>399.777628</precursor_mz>
          <product_mz>1220.55586</product_mz>
          <collision_energy>0</collision_energy>
        </transition>
        <transition fragment_type="y" fragment_ordinal="9" calc_neutral_mass="1118.500906" product_charge="1" cleavage_aa="V" loss_neutral_mass="0">
          <precursor_mz>399.777628</precursor_mz>
          <product_mz>1119.508182</product_mz>
          <collision_energy>0</collision_energy>
        </transition>
        <transition fragment_type="y" fragment_ordinal="8" calc_neutral_mass="1019.432492" product_charge="1" cleavage_aa="T" loss_neutral_mass="0">
          <precursor_mz>399.777628</precursor_mz>
          <product_mz>1020.439768</product_mz>
          <collision_energy>0</collision_energy>
        </transition>
        <transition fragment_type="y" fragment_ordinal="7" calc_neutral_mass="918.384813" product_charge="1" cleavage_aa="E" loss_neutral_mass="0">
          <precursor_mz>399.777628</precursor_mz>
          <product_mz>919.392089</product_mz>
          <collision_energy>0</collision_energy>
        </transition>
        <transition fragment_type="y" fragment_ordinal="6" calc_neutral_mass="789.34222" product_charge="1" cleavage_aa="T" loss_neutral_mass="0">
          <precursor_mz>399.777628</precursor_mz>
          <product_mz>790.349496</product_mz>
          <collision_energy>0</collision_energy>
        </transition>
        <transition fragment_type="y" fragment_ordinal="5" calc_neutral_mass="608.328211" product_charge="1" cleavage_aa="T" loss_neutral_mass="0">
          <precursor_mz>399.777628</precursor_mz>
          <product_mz>609.335487</product_mz>
          <collision_energy>0</collision_energy>
        </transition>
        <transition fragment_type="y" fragment_ordinal="4" calc_neutral_mass="507.280532" product_charge="1" cleavage_aa="S" loss_neutral_mass="0">
          <precursor_mz>399.777628</precursor_mz>
          <product_mz>508.287808</product_mz>
          <collision_energy>0</collision_energy>
        </transition>
        <transition fragment_type="y" fragment_ordinal="3" calc_neutral_mass="420.248504" product_charge="1" cleavage_aa="V" loss_neutral_mass="0">
          <precursor_mz>399.777628</precursor_mz>
          <product_mz>421.25578</product_mz>
          <collision_energy>0</collision_energy>
        </transition>
        <transition fragment_type="y" fragment_ordinal="2" calc_neutral_mass="321.18009" product_charge="1" cleavage_aa="F" loss_neutral_mass="0">
          <precursor_mz>399.777628</precursor_mz>
          <product_mz>322.187366</product_mz>
          <collision_energy>0</collision_energy>
        </transition>
        <transition fragment_type="y" fragment_ordinal="1" calc_neutral_mass="174.111676" product_charge="1" cleavage_aa="R" loss_neutral_mass="0">
          <precursor_mz>399.777628</precursor_mz>
          <product_mz>175.118952</product_mz>
          <collision_energy>0</collision_energy>
        </transition>
        <transition fragment_type="y" fragment_ordinal="16" calc_neutral_mass="1878.824819" product_charge="2" cleavage_aa="Q" loss_neutral_mass="0">
          <precursor_mz>399.777628</precursor_mz>
          <product_mz>940.419685</product_mz>
          <collision_energy>0</collision_energy>
        </transition>
        <transition fragment_type="y" fragment_ordinal="15" calc_neutral_mass="1750.766241" product_charge="2" cleavage_aa="T" loss_neutral_mass="0">
          <precursor_mz>399.777628</precursor_mz>
          <product_mz>876.390397</product_mz>
          <collision_energy>0</collision_energy>
        </transition>
        <transition fragment_type="y" fragment_ordinal="14" calc_neutral_mass="1649.718563" product_charge="2" cleavage_aa="S" loss_neutral_mass="0">
          <precursor_mz>399.777628</precursor_mz>
          <product_mz>825.866557</product_mz>
          <collision_energy>0</collision_energy>
        </transition>
        <transition fragment_type="y" fragment_ordinal="13" calc_neutral_mass="1562.686534" product_charge="2" cleavage_aa="D" loss_neutral_mass="0">
          <precursor_mz>399.777628</precursor_mz>
          <product_mz>782.350543</product_mz>
          <collision_energy>0</collision_energy>
        </transition>
        <transition fragment_type="y" fragment_ordinal="12" calc_neutral_mass="1447.659591" product_charge="2" cleavage_aa="E" loss_neutral_mass="0">
          <precursor_mz>399.777628</precursor_mz>
          <product_mz>724.837072</product_mz>
          <collision_energy>0</collision_energy>
        </transition>
        <transition fragment_type="y" fragment_ordinal="11" calc_neutral_mass="1318.616998" product_charge="2" cleavage_aa="V" loss_neutral_mass="0">
          <precursor_mz>399.777628</precursor_mz>
          <product_mz>660.315775</product_mz>
          <collision_energy>0</collision_energy>
        </transition>
        <transition fragment_type="y" fragment_ordinal="10" calc_neutral_mass="1219.548584" product_charge="2" cleavage_aa="T" loss_neutral_mass="0">
          <precursor_mz>399.777628</precursor_mz>
          <product_mz>610.781568</product_mz>
          <collision_energy>0</collision_energy>
        </transition>
        <transition fragment_type="y" fragment_ordinal="9" calc_neutral_mass="1118.500906" product_charge="2" cleavage_aa="V" loss_neutral_mass="0">
          <precursor_mz>399.777628</precursor_mz>
          <product_mz>560.257729</product_mz>
          <collision_energy>0</collision_energy>
        </transition>
        <transition fragment_type="y" fragment_ordinal="8" calc_neutral_mass="1019.432492" product_charge="2" cleavage_aa="T" loss_neutral_mass="0">
          <precursor_mz>399.777628</precursor_mz>
          <product_mz>510.723522</product_mz>
          <collision_energy>0</collision_energy>
        </transition>
        <transition fragment_type="y" fragment_ordinal="7" calc_neutral_mass="918.384813" product_charge="2" cleavage_aa="E" loss_neutral_mass="0">
          <precursor_mz>399.777628</precursor_mz>
          <product_mz>460.199683</product_mz>
          <collision_energy>0</collision_energy>
        </transition>
        <transition fragment_type="y" fragment_ordinal="5" calc_neutral_mass="608.328211" product_charge="2" cleavage_aa="T" loss_neutral_mass="0">
          <precursor_mz>399.777628</precursor_mz>
          <product_mz>305.171381</product_mz>
          <collision_energy>0</collision_energy>
        </transition>
        <transition fragment_type="y" fragment_ordinal="4" calc_neutral_mass="507.280532" product_charge="2" cleavage_aa="S" loss_neutral_mass="0">
          <precursor_mz>399.777628</precursor_mz>
          <product_mz>254.647542</product_mz>
          <collision_energy>0</collision_energy>
        </transition>
        <transition fragment_type="y" fragment_ordinal="3" calc_neutral_mass="420.248504" product_charge="2" cleavage_aa="V" loss_neutral_mass="0">
          <precursor_mz>399.777628</precursor_mz>
          <product_mz>211.131528</product_mz>
          <collision_energy>0</collision_energy>
        </transition>
        <transition fragment_type="y" fragment_ordinal="2" calc_neutral_mass="321.18009" product_charge="2" cleavage_aa="F" loss_neutral_mass="0">
          <precursor_mz>399.777628</precursor_mz>
          <product_mz>161.597321</product_mz>
          <collision_energy>0</collision_energy>
        </transition>
        <transition fragment_type="y" fragment_ordinal="16" calc_neutral_mass="1878.824819" product_charge="3" cleavage_aa="Q" loss_neutral_mass="0">
          <precursor_mz>399.777628</precursor_mz>
          <product_mz>627.282216</product_mz>
          <collision_energy>0</collision_energy>
        </transition>
        <transition fragment_type="y" fragment_ordinal="15" calc_neutral_mass="1750.766241" product_charge="3" cleavage_aa="T" loss_neutral_mass="0">
          <precursor_mz>399.777628</precursor_mz>
          <product_mz>584.596023</product_mz>
          <collision_energy>0</collision_energy>
        </transition>
        <transition fragment_type="y" fragment_ordinal="14" calc_neutral_mass="1649.718563" product_charge="3" cleavage_aa="S" loss_neutral_mass="0">
          <precursor_mz>399.777628</precursor_mz>
          <product_mz>550.913464</product_mz>
          <collision_energy>0</collision_energy>
        </transition>
        <transition fragment_type="y" fragment_ordinal="13" calc_neutral_mass="1562.686534" product_charge="3" cleavage_aa="D" loss_neutral_mass="0">
          <precursor_mz>399.777628</precursor_mz>
          <product_mz>521.902787</product_mz>
          <collision_energy>0</collision_energy>
        </transition>
        <transition fragment_type="y" fragment_ordinal="12" calc_neutral_mass="1447.659591" product_charge="3" cleavage_aa="E" loss_neutral_mass="0">
          <precursor_mz>399.777628</precursor_mz>
          <product_mz>483.560473</product_mz>
          <collision_energy>0</collision_energy>
        </transition>
        <transition fragment_type="y" fragment_ordinal="11" calc_neutral_mass="1318.616998" product_charge="3" cleavage_aa="V" loss_neutral_mass="0">
          <precursor_mz>399.777628</precursor_mz>
          <product_mz>440.546275</product_mz>
          <collision_energy>0</collision_energy>
        </transition>
        <transition fragment_type="y" fragment_ordinal="10" calc_neutral_mass="1219.548584" product_charge="3" cleavage_aa="T" loss_neutral_mass="0">
          <precursor_mz>399.777628</precursor_mz>
          <product_mz>407.523471</product_mz>
          <collision_energy>0</collision_energy>
        </transition>
        <transition fragment_type="y" fragment_ordinal="9" calc_neutral_mass="1118.500906" product_charge="3" cleavage_aa="V" loss_neutral_mass="0">
          <precursor_mz>399.777628</precursor_mz>
          <product_mz>373.840911</product_mz>
          <collision_energy>0</collision_energy>
        </transition>
        <transition fragment_type="y" fragment_ordinal="8" calc_neutral_mass="1019.432492" product_charge="3" cleavage_aa="T" loss_neutral_mass="0">
          <precursor_mz>399.777628</precursor_mz>
          <product_mz>340.818107</product_mz>
          <collision_energy>0</collision_energy>
        </transition>
        <transition fragment_type="y" fragment_ordinal="7" calc_neutral_mass="918.384813" product_charge="3" cleavage_aa="E" loss_neutral_mass="0">
          <precursor_mz>399.777628</precursor_mz>
          <product_mz>307.135547</product_mz>
          <collision_energy>0</collision_energy>
        </transition>
        <transition fragment_type="y" fragment_ordinal="6" calc_neutral_mass="789.34222" product_charge="3" cleavage_aa="T" loss_neutral_mass="0">
          <precursor_mz>399.777628</precursor_mz>
          <product_mz>264.121349</product_mz>
          <collision_energy>0</collision_energy>
        </transition>
        <transition fragment_type="y" fragment_ordinal="5" calc_neutral_mass="608.328211" product_charge="3" cleavage_aa="T" loss_neutral_mass="0">
          <precursor_mz>399.777628</precursor_mz>
          <product_mz>203.783346</product_mz>
          <collision_energy>0</collision_energy>
        </transition>
        <transition fragment_type="y" fragment_ordinal="4" calc_neutral_mass="507.280532" product_charge="3" cleavage_aa="S" loss_neutral_mass="0">
          <precursor_mz>399.777628</precursor_mz>
          <product_mz>170.100787</product_mz>
          <collision_energy>0</collision_energy>
        </transition>
        <transition fragment_type="y" fragment_ordinal="3" calc_neutral_mass="420.248504" product_charge="3" cleavage_aa="V" loss_neutral_mass="0">
          <precursor_mz>399.777628</precursor_mz>
          <product_mz>141.090111</product_mz>
          <collision_energy>0</collision_energy>
        </transition>
        <transition fragment_type="y" fragment_ordinal="16" calc_neutral_mass="1878.824819" product_charge="4" cleavage_aa="Q" loss_neutral_mass="0">
          <precursor_mz>399.777628</precursor_mz>
          <product_mz>470.713481</product_mz>
          <collision_energy>0</collision_energy>
        </transition>
        <transition fragment_type="y" fragment_ordinal="15" calc_neutral_mass="1750.766241" product_charge="4" cleavage_aa="T" loss_neutral_mass="0">
          <precursor_mz>399.777628</precursor_mz>
          <product_mz>438.69883599999997</product_mz>
          <collision_energy>0</collision_energy>
        </transition>
        <transition fragment_type="y" fragment_ordinal="14" calc_neutral_mass="1649.718563" product_charge="4" cleavage_aa="S" loss_neutral_mass="0">
          <precursor_mz>399.777628</precursor_mz>
          <product_mz>413.436917</product_mz>
          <collision_energy>0</collision_energy>
        </transition>
        <transition fragment_type="y" fragment_ordinal="13" calc_neutral_mass="1562.686534" product_charge="4" cleavage_aa="D" loss_neutral_mass="0">
          <precursor_mz>399.777628</precursor_mz>
          <product_mz>391.67891</product_mz>
          <collision_energy>0</collision_energy>
        </transition>
        <transition fragment_type="y" fragment_ordinal="12" calc_neutral_mass="1447.659591" product_charge="4" cleavage_aa="E" loss_neutral_mass="0">
          <precursor_mz>399.777628</precursor_mz>
          <product_mz>362.922174</product_mz>
          <collision_energy>0</collision_energy>
        </transition>
        <transition fragment_type="y" fragment_ordinal="11" calc_neutral_mass="1318.616998" product_charge="4" cleavage_aa="V" loss_neutral_mass="0">
          <precursor_mz>399.777628</precursor_mz>
          <product_mz>330.661526</product_mz>
          <collision_energy>0</collision_energy>
        </transition>
        <transition fragment_type="y" fragment_ordinal="10" calc_neutral_mass="1219.548584" product_charge="4" cleavage_aa="T" loss_neutral_mass="0">
          <precursor_mz>399.777628</precursor_mz>
          <product_mz>305.894422</product_mz>
          <collision_energy>0</collision_energy>
        </transition>
        <transition fragment_type="y" fragment_ordinal="9" calc_neutral_mass="1118.500906" product_charge="4" cleavage_aa="V" loss_neutral_mass="0">
          <precursor_mz>399.777628</precursor_mz>
          <product_mz>280.632502</product_mz>
          <collision_energy>0</collision_energy>
        </transition>
        <transition fragment_type="y" fragment_ordinal="8" calc_neutral_mass="1019.432492" product_charge="4" cleavage_aa="T" loss_neutral_mass="0">
          <precursor_mz>399.777628</precursor_mz>
          <product_mz>255.865399</product_mz>
          <collision_energy>0</collision_energy>
        </transition>
        <transition fragment_type="y" fragment_ordinal="7" calc_neutral_mass="918.384813" product_charge="4" cleavage_aa="E" loss_neutral_mass="0">
          <precursor_mz>399.777628</precursor_mz>
          <product_mz>230.603479</product_mz>
          <collision_energy>0</collision_energy>
        </transition>
        <transition fragment_type="y" fragment_ordinal="6" calc_neutral_mass="789.34222" product_charge="4" cleavage_aa="T" loss_neutral_mass="0">
          <precursor_mz>399.777628</precursor_mz>
          <product_mz>198.342831</product_mz>
          <collision_energy>0</collision_energy>
        </transition>
        <transition fragment_type="y" fragment_ordinal="5" calc_neutral_mass="608.328211" product_charge="4" cleavage_aa="T" loss_neutral_mass="0">
          <precursor_mz>399.777628</precursor_mz>
          <product_mz>153.089329</product_mz>
          <collision_energy>0</collision_energy>
        </transition>
        <transition fragment_type="y" fragment_ordinal="4" calc_neutral_mass="507.280532" product_charge="4" cleavage_aa="S" loss_neutral_mass="0">
          <precursor_mz>399.777628</precursor_mz>
          <product_mz>127.827409</product_mz>
          <collision_energy>0</collision_energy>
        </transition>
        <transition fragment_type="y" fragment_ordinal="16" calc_neutral_mass="1878.824819" product_charge="5" cleavage_aa="Q" loss_neutral_mass="0">
          <precursor_mz>399.777628</precursor_mz>
          <product_mz>376.77224</product_mz>
          <collision_energy>0</collision_energy>
        </transition>
        <transition fragment_type="y" fragment_ordinal="15" calc_neutral_mass="1750.766241" product_charge="5" cleavage_aa="T" loss_neutral_mass="0">
          <precursor_mz>399.777628</precursor_mz>
          <product_mz>351.160524</product_mz>
          <collision_energy>0</collision_energy>
        </transition>
        <transition fragment_type="y" fragment_ordinal="14" calc_neutral_mass="1649.718563" product_charge="5" cleavage_aa="S" loss_neutral_mass="0">
          <precursor_mz>399.777628</precursor_mz>
          <product_mz>330.950989</product_mz>
          <collision_energy>0</collision_energy>
        </transition>
        <transition fragment_type="y" fragment_ordinal="13" calc_neutral_mass="1562.686534" product_charge="5" cleavage_aa="D" loss_neutral_mass="0">
          <precursor_mz>399.777628</precursor_mz>
          <product_mz>313.544583</product_mz>
          <collision_energy>0</collision_energy>
        </transition>
        <transition fragment_type="y" fragment_ordinal="12" calc_neutral_mass="1447.659591" product_charge="5" cleavage_aa="E" loss_neutral_mass="0">
          <precursor_mz>399.777628</precursor_mz>
          <product_mz>290.539194</product_mz>
          <collision_energy>0</collision_energy>
        </transition>
        <transition fragment_type="y" fragment_ordinal="11" calc_neutral_mass="1318.616998" product_charge="5" cleavage_aa="V" loss_neutral_mass="0">
          <precursor_mz>399.777628</precursor_mz>
          <product_mz>264.730676</product_mz>
          <collision_energy>0</collision_energy>
        </transition>
        <transition fragment_type="y" fragment_ordinal="10" calc_neutral_mass="1219.548584" product_charge="5" cleavage_aa="T" loss_neutral_mass="0">
          <precursor_mz>399.777628</precursor_mz>
          <product_mz>244.916993</product_mz>
          <collision_energy>0</collision_energy>
        </transition>
        <transition fragment_type="y" fragment_ordinal="9" calc_neutral_mass="1118.500906" product_charge="5" cleavage_aa="V" loss_neutral_mass="0">
          <precursor_mz>399.777628</precursor_mz>
          <product_mz>224.707457</product_mz>
          <collision_energy>0</collision_energy>
        </transition>
        <transition fragment_type="y" fragment_ordinal="8" calc_neutral_mass="1019.432492" product_charge="5" cleavage_aa="T" loss_neutral_mass="0">
          <precursor_mz>399.777628</precursor_mz>
          <product_mz>204.893774</product_mz>
          <collision_energy>0</collision_energy>
        </transition>
        <transition fragment_type="y" fragment_ordinal="7" calc_neutral_mass="918.384813" product_charge="5" cleavage_aa="E" loss_neutral_mass="0">
          <precursor_mz>399.777628</precursor_mz>
          <product_mz>184.684239</product_mz>
          <collision_energy>0</collision_energy>
        </transition>
        <transition fragment_type="y" fragment_ordinal="6" calc_neutral_mass="789.34222" product_charge="5" cleavage_aa="T" loss_neutral_mass="0">
          <precursor_mz>399.777628</precursor_mz>
          <product_mz>158.87572</product_mz>
          <collision_energy>0</collision_energy>
        </transition>
        <transition fragment_type="y" fragment_ordinal="5" calc_neutral_mass="608.328211" product_charge="5" cleavage_aa="T" loss_neutral_mass="0">
          <precursor_mz>399.777628</precursor_mz>
          <product_mz>122.672918</product_mz>
          <collision_energy>0</collision_energy>
        </transition>
      </precursor>
      <precursor charge="5" isotope_label="heavy" calc_neutral_mass="2003.860031" precursor_mz="401.779282" collision_energy="0" modified_sequence="DQTSDEVTVTET[+80.0]TSVFR[+10.0]">
        <transition fragment_type="b" fragment_ordinal="1" calc_neutral_mass="115.026943" product_charge="1" cleavage_aa="D" loss_neutral_mass="0">
          <precursor_mz>401.779282</precursor_mz>
          <product_mz>116.034219</product_mz>
          <collision_energy>0</collision_energy>
        </transition>
        <transition fragment_type="b" fragment_ordinal="2" calc_neutral_mass="243.085521" product_charge="1" cleavage_aa="Q" loss_neutral_mass="0">
          <precursor_mz>401.779282</precursor_mz>
          <product_mz>244.092797</product_mz>
          <collision_energy>0</collision_energy>
        </transition>
        <transition fragment_type="b" fragment_ordinal="3" calc_neutral_mass="344.133199" product_charge="1" cleavage_aa="T" loss_neutral_mass="0">
          <precursor_mz>401.779282</precursor_mz>
          <product_mz>345.140475</product_mz>
          <collision_energy>0</collision_energy>
        </transition>
        <transition fragment_type="b" fragment_ordinal="4" calc_neutral_mass="431.165228" product_charge="1" cleavage_aa="S" loss_neutral_mass="0">
          <precursor_mz>401.779282</precursor_mz>
          <product_mz>432.172504</product_mz>
          <collision_energy>0</collision_energy>
        </transition>
        <transition fragment_type="b" fragment_ordinal="5" calc_neutral_mass="546.192171" product_charge="1" cleavage_aa="D" loss_neutral_mass="0">
          <precursor_mz>401.779282</precursor_mz>
          <product_mz>547.199447</product_mz>
          <collision_energy>0</collision_energy>
        </transition>
        <transition fragment_type="b" fragment_ordinal="6" calc_neutral_mass="675.234764" product_charge="1" cleavage_aa="E" loss_neutral_mass="0">
          <precursor_mz>401.779282</precursor_mz>
          <product_mz>676.24204</product_mz>
          <collision_energy>0</collision_energy>
        </transition>
        <transition fragment_type="b" fragment_ordinal="7" calc_neutral_mass="774.303178" product_charge="1" cleavage_aa="V" loss_neutral_mass="0">
          <precursor_mz>401.779282</precursor_mz>
          <product_mz>775.310454</product_mz>
          <collision_energy>0</collision_energy>
        </transition>
        <transition fragment_type="b" fragment_ordinal="8" calc_neutral_mass="875.350856" product_charge="1" cleavage_aa="T" loss_neutral_mass="0">
          <precursor_mz>401.779282</precursor_mz>
          <product_mz>876.358132</product_mz>
          <collision_energy>0</collision_energy>
        </transition>
        <transition fragment_type="b" fragment_ordinal="9" calc_neutral_mass="974.41927" product_charge="1" cleavage_aa="V" loss_neutral_mass="0">
          <precursor_mz>401.779282</precursor_mz>
          <product_mz>975.426546</product_mz>
          <collision_energy>0</collision_energy>
        </transition>
        <transition fragment_type="b" fragment_ordinal="10" calc_neutral_mass="1075.466949" product_charge="1" cleavage_aa="T" loss_neutral_mass="0">
          <precursor_mz>401.779282</precursor_mz>
          <product_mz>1076.474225</product_mz>
          <collision_energy>0</collision_energy>
        </transition>
        <transition fragment_type="b" fragment_ordinal="11" calc_neutral_mass="1204.509542" product_charge="1" cleavage_aa="E" loss_neutral_mass="0">
          <precursor_mz>401.779282</precursor_mz>
          <product_mz>1205.516818</product_mz>
          <collision_energy>0</collision_energy>
        </transition>
        <transition fragment_type="b" fragment_ordinal="12" calc_neutral_mass="1385.523551" product_charge="1" cleavage_aa="T" loss_neutral_mass="0">
          <precursor_mz>401.779282</precursor_mz>
          <product_mz>1386.530827</product_mz>
          <collision_energy>0</collision_energy>
        </transition>
        <transition fragment_type="b" fragment_ordinal="13" calc_neutral_mass="1486.57123" product_charge="1" cleavage_aa="T" loss_neutral_mass="0">
          <precursor_mz>401.779282</precursor_mz>
          <product_mz>1487.578506</product_mz>
          <collision_energy>0</collision_energy>
        </transition>
        <transition fragment_type="b" fragment_ordinal="2" calc_neutral_mass="243.085521" product_charge="2" cleavage_aa="Q" loss_neutral_mass="0">
          <precursor_mz>401.779282</precursor_mz>
          <product_mz>122.550036</product_mz>
          <collision_energy>0</collision_energy>
        </transition>
        <transition fragment_type="b" fragment_ordinal="3" calc_neutral_mass="344.133199" product_charge="2" cleavage_aa="T" loss_neutral_mass="0">
          <precursor_mz>401.779282</precursor_mz>
          <product_mz>173.073876</product_mz>
          <collision_energy>0</collision_energy>
        </transition>
        <transition fragment_type="b" fragment_ordinal="4" calc_neutral_mass="431.165228" product_charge="2" cleavage_aa="S" loss_neutral_mass="0">
          <precursor_mz>401.779282</precursor_mz>
          <product_mz>216.58989</product_mz>
          <collision_energy>0</collision_energy>
        </transition>
        <transition fragment_type="b" fragment_ordinal="5" calc_neutral_mass="546.192171" product_charge="2" cleavage_aa="D" loss_neutral_mass="0">
          <precursor_mz>401.779282</precursor_mz>
          <product_mz>274.103361</product_mz>
          <collision_energy>0</collision_energy>
        </transition>
        <transition fragment_type="b" fragment_ordinal="6" calc_neutral_mass="675.234764" product_charge="2" cleavage_aa="E" loss_neutral_mass="0">
          <precursor_mz>401.779282</precursor_mz>
          <product_mz>338.624658</product_mz>
          <collision_energy>0</collision_energy>
        </transition>
        <transition fragment_type="b" fragment_ordinal="7" calc_neutral_mass="774.303178" product_charge="2" cleavage_aa="V" loss_neutral_mass="0">
          <precursor_mz>401.779282</precursor_mz>
          <product_mz>388.158865</product_mz>
          <collision_energy>0</collision_energy>
        </transition>
        <transition fragment_type="b" fragment_ordinal="8" calc_neutral_mass="875.350856" product_charge="2" cleavage_aa="T" loss_neutral_mass="0">
          <precursor_mz>401.779282</precursor_mz>
          <product_mz>438.682704</product_mz>
          <collision_energy>0</collision_energy>
        </transition>
        <transition fragment_type="b" fragment_ordinal="9" calc_neutral_mass="974.41927" product_charge="2" cleavage_aa="V" loss_neutral_mass="0">
          <precursor_mz>401.779282</precursor_mz>
          <product_mz>488.216911</product_mz>
          <collision_energy>0</collision_energy>
        </transition>
        <transition fragment_type="b" fragment_ordinal="10" calc_neutral_mass="1075.466949" product_charge="2" cleavage_aa="T" loss_neutral_mass="0">
          <precursor_mz>401.779282</precursor_mz>
          <product_mz>538.74075</product_mz>
          <collision_energy>0</collision_energy>
        </transition>
        <transition fragment_type="b" fragment_ordinal="11" calc_neutral_mass="1204.509542" product_charge="2" cleavage_aa="E" loss_neutral_mass="0">
          <precursor_mz>401.779282</precursor_mz>
          <product_mz>603.262047</product_mz>
          <collision_energy>0</collision_energy>
        </transition>
        <transition fragment_type="b" fragment_ordinal="12" calc_neutral_mass="1385.523551" product_charge="2" cleavage_aa="T" loss_neutral_mass="0">
          <precursor_mz>401.779282</precursor_mz>
          <product_mz>693.769052</product_mz>
          <collision_energy>0</collision_energy>
        </transition>
        <transition fragment_type="b" fragment_ordinal="13" calc_neutral_mass="1486.57123" product_charge="2" cleavage_aa="T" loss_neutral_mass="0">
          <precursor_mz>401.779282</precursor_mz>
          <product_mz>744.292891</product_mz>
          <collision_energy>0</collision_energy>
        </transition>
        <transition fragment_type="b" fragment_ordinal="14" calc_neutral_mass="1573.603258" product_charge="2" cleavage_aa="S" loss_neutral_mass="0">
          <precursor_mz>401.779282</precursor_mz>
          <product_mz>787.808905</product_mz>
          <collision_energy>0</collision_energy>
        </transition>
        <transition fragment_type="b" fragment_ordinal="15" calc_neutral_mass="1672.671672" product_charge="2" cleavage_aa="V" loss_neutral_mass="0">
          <precursor_mz>401.779282</precursor_mz>
          <product_mz>837.343112</product_mz>
          <collision_energy>0</collision_energy>
        </transition>
        <transition fragment_type="b" fragment_ordinal="16" calc_neutral_mass="1819.740086" product_charge="2" cleavage_aa="F" loss_neutral_mass="0">
          <precursor_mz>401.779282</precursor_mz>
          <product_mz>910.877319</product_mz>
          <collision_energy>0</collision_energy>
        </transition>
        <transition fragment_type="b" fragment_ordinal="3" calc_neutral_mass="344.133199" product_charge="3" cleavage_aa="T" loss_neutral_mass="0">
          <precursor_mz>401.779282</precursor_mz>
          <product_mz>115.718342</product_mz>
          <collision_energy>0</collision_energy>
        </transition>
        <transition fragment_type="b" fragment_ordinal="4" calc_neutral_mass="431.165228" product_charge="3" cleavage_aa="S" loss_neutral_mass="0">
          <precursor_mz>401.779282</precursor_mz>
          <product_mz>144.729019</product_mz>
          <collision_energy>0</collision_energy>
        </transition>
        <transition fragment_type="b" fragment_ordinal="5" calc_neutral_mass="546.192171" product_charge="3" cleavage_aa="D" loss_neutral_mass="0">
          <precursor_mz>401.779282</precursor_mz>
          <product_mz>183.071333</product_mz>
          <collision_energy>0</collision_energy>
        </transition>
        <transition fragment_type="b" fragment_ordinal="6" calc_neutral_mass="675.234764" product_charge="3" cleavage_aa="E" loss_neutral_mass="0">
          <precursor_mz>401.779282</precursor_mz>
          <product_mz>226.085531</product_mz>
          <collision_energy>0</collision_energy>
        </transition>
        <transition fragment_type="b" fragment_ordinal="7" calc_neutral_mass="774.303178" product_charge="3" cleavage_aa="V" loss_neutral_mass="0">
          <precursor_mz>401.779282</precursor_mz>
          <product_mz>259.108335</product_mz>
          <collision_energy>0</collision_energy>
        </transition>
        <transition fragment_type="b" fragment_ordinal="8" calc_neutral_mass="875.350856" product_charge="3" cleavage_aa="T" loss_neutral_mass="0">
          <precursor_mz>401.779282</precursor_mz>
          <product_mz>292.790895</product_mz>
          <collision_energy>0</collision_energy>
        </transition>
        <transition fragment_type="b" fragment_ordinal="9" calc_neutral_mass="974.41927" product_charge="3" cleavage_aa="V" loss_neutral_mass="0">
          <precursor_mz>401.779282</precursor_mz>
          <product_mz>325.813699</product_mz>
          <collision_energy>0</collision_energy>
        </transition>
        <transition fragment_type="b" fragment_ordinal="10" calc_neutral_mass="1075.466949" product_charge="3" cleavage_aa="T" loss_neutral_mass="0">
          <precursor_mz>401.779282</precursor_mz>
          <product_mz>359.496259</product_mz>
          <collision_energy>0</collision_energy>
        </transition>
        <transition fragment_type="b" fragment_ordinal="12" calc_neutral_mass="1385.523551" product_charge="3" cleavage_aa="T" loss_neutral_mass="0">
          <precursor_mz>401.779282</precursor_mz>
          <product_mz>462.84846</product_mz>
          <collision_energy>0</collision_energy>
        </transition>
        <transition fragment_type="b" fragment_ordinal="13" calc_neutral_mass="1486.57123" product_charge="3" cleavage_aa="T" loss_neutral_mass="0">
          <precursor_mz>401.779282</precursor_mz>
          <product_mz>496.531019</product_mz>
          <collision_energy>0</collision_energy>
        </transition>
        <transition fragment_type="b" fragment_ordinal="14" calc_neutral_mass="1573.603258" product_charge="3" cleavage_aa="S" loss_neutral_mass="0">
          <precursor_mz>401.779282</precursor_mz>
          <product_mz>525.541695</product_mz>
          <collision_energy>0</collision_energy>
        </transition>
        <transition fragment_type="b" fragment_ordinal="15" calc_neutral_mass="1672.671672" product_charge="3" cleavage_aa="V" loss_neutral_mass="0">
          <precursor_mz>401.779282</precursor_mz>
          <product_mz>558.5645</product_mz>
          <collision_energy>0</collision_energy>
        </transition>
        <transition fragment_type="b" fragment_ordinal="16" calc_neutral_mass="1819.740086" product_charge="3" cleavage_aa="F" loss_neutral_mass="0">
          <precursor_mz>401.779282</precursor_mz>
          <product_mz>607.587305</product_mz>
          <collision_energy>0</collision_energy>
        </transition>
        <transition fragment_type="b" fragment_ordinal="5" calc_neutral_mass="546.192171" product_charge="4" cleavage_aa="D" loss_neutral_mass="0">
          <precursor_mz>401.779282</precursor_mz>
          <product_mz>137.555319</product_mz>
          <collision_energy>0</collision_energy>
        </transition>
        <transition fragment_type="b" fragment_ordinal="6" calc_neutral_mass="675.234764" product_charge="4" cleavage_aa="E" loss_neutral_mass="0">
          <precursor_mz>401.779282</precursor_mz>
          <product_mz>169.815967</product_mz>
          <collision_energy>0</collision_energy>
        </transition>
        <transition fragment_type="b" fragment_ordinal="7" calc_neutral_mass="774.303178" product_charge="4" cleavage_aa="V" loss_neutral_mass="0">
          <precursor_mz>401.779282</precursor_mz>
          <product_mz>194.58307</product_mz>
          <collision_energy>0</collision_energy>
        </transition>
        <transition fragment_type="b" fragment_ordinal="8" calc_neutral_mass="875.350856" product_charge="4" cleavage_aa="T" loss_neutral_mass="0">
          <precursor_mz>401.779282</precursor_mz>
          <product_mz>219.84499</product_mz>
          <collision_energy>0</collision_energy>
        </transition>
        <transition fragment_type="b" fragment_ordinal="9" calc_neutral_mass="974.41927" product_charge="4" cleavage_aa="V" loss_neutral_mass="0">
          <precursor_mz>401.779282</precursor_mz>
          <product_mz>244.612094</product_mz>
          <collision_energy>0</collision_energy>
        </transition>
        <transition fragment_type="b" fragment_ordinal="10" calc_neutral_mass="1075.466949" product_charge="4" cleavage_aa="T" loss_neutral_mass="0">
          <precursor_mz>401.779282</precursor_mz>
          <product_mz>269.874013</product_mz>
          <collision_energy>0</collision_energy>
        </transition>
        <transition fragment_type="b" fragment_ordinal="11" calc_neutral_mass="1204.509542" product_charge="4" cleavage_aa="E" loss_neutral_mass="0">
          <precursor_mz>401.779282</precursor_mz>
          <product_mz>302.134661</product_mz>
          <collision_energy>0</collision_energy>
        </transition>
        <transition fragment_type="b" fragment_ordinal="12" calc_neutral_mass="1385.523551" product_charge="4" cleavage_aa="T" loss_neutral_mass="0">
          <precursor_mz>401.779282</precursor_mz>
          <product_mz>347.388164</product_mz>
          <collision_energy>0</collision_energy>
        </transition>
        <transition fragment_type="b" fragment_ordinal="13" calc_neutral_mass="1486.57123" product_charge="4" cleavage_aa="T" loss_neutral_mass="0">
          <precursor_mz>401.779282</precursor_mz>
          <product_mz>372.650083</product_mz>
          <collision_energy>0</collision_energy>
        </transition>
        <transition fragment_type="b" fragment_ordinal="14" calc_neutral_mass="1573.603258" product_charge="4" cleavage_aa="S" loss_neutral_mass="0">
          <precursor_mz>401.779282</precursor_mz>
          <product_mz>394.408091</product_mz>
          <collision_energy>0</collision_energy>
        </transition>
        <transition fragment_type="b" fragment_ordinal="15" calc_neutral_mass="1672.671672" product_charge="4" cleavage_aa="V" loss_neutral_mass="0">
          <precursor_mz>401.779282</precursor_mz>
          <product_mz>419.175194</product_mz>
          <collision_energy>0</collision_energy>
        </transition>
        <transition fragment_type="b" fragment_ordinal="16" calc_neutral_mass="1819.740086" product_charge="4" cleavage_aa="F" loss_neutral_mass="0">
          <precursor_mz>401.779282</precursor_mz>
          <product_mz>455.942298</product_mz>
          <collision_energy>0</collision_energy>
        </transition>
        <transition fragment_type="b" fragment_ordinal="5" calc_neutral_mass="546.192171" product_charge="5" cleavage_aa="D" loss_neutral_mass="0">
          <precursor_mz>401.779282</precursor_mz>
          <product_mz>110.24571</product_mz>
          <collision_energy>0</collision_energy>
        </transition>
        <transition fragment_type="b" fragment_ordinal="6" calc_neutral_mass="675.234764" product_charge="5" cleavage_aa="E" loss_neutral_mass="0">
          <precursor_mz>401.779282</precursor_mz>
          <product_mz>136.054229</product_mz>
          <collision_energy>0</collision_energy>
        </transition>
        <transition fragment_type="b" fragment_ordinal="7" calc_neutral_mass="774.303178" product_charge="5" cleavage_aa="V" loss_neutral_mass="0">
          <precursor_mz>401.779282</precursor_mz>
          <product_mz>155.867912</product_mz>
          <collision_energy>0</collision_energy>
        </transition>
        <transition fragment_type="b" fragment_ordinal="8" calc_neutral_mass="875.350856" product_charge="5" cleavage_aa="T" loss_neutral_mass="0">
          <precursor_mz>401.779282</precursor_mz>
          <product_mz>176.077447</product_mz>
          <collision_energy>0</collision_energy>
        </transition>
        <transition fragment_type="b" fragment_ordinal="9" calc_neutral_mass="974.41927" product_charge="5" cleavage_aa="V" loss_neutral_mass="0">
          <precursor_mz>401.779282</precursor_mz>
          <product_mz>195.89113</product_mz>
          <collision_energy>0</collision_energy>
        </transition>
        <transition fragment_type="b" fragment_ordinal="10" calc_neutral_mass="1075.466949" product_charge="5" cleavage_aa="T" loss_neutral_mass="0">
          <precursor_mz>401.779282</precursor_mz>
          <product_mz>216.100666</product_mz>
          <collision_energy>0</collision_energy>
        </transition>
        <transition fragment_type="b" fragment_ordinal="11" calc_neutral_mass="1204.509542" product_charge="5" cleavage_aa="E" loss_neutral_mass="0">
          <precursor_mz>401.779282</precursor_mz>
          <product_mz>241.909184</product_mz>
          <collision_energy>0</collision_energy>
        </transition>
        <transition fragment_type="b" fragment_ordinal="12" calc_neutral_mass="1385.523551" product_charge="5" cleavage_aa="T" loss_neutral_mass="0">
          <precursor_mz>401.779282</precursor_mz>
          <product_mz>278.111986</product_mz>
          <collision_energy>0</collision_energy>
        </transition>
        <transition fragment_type="b" fragment_ordinal="13" calc_neutral_mass="1486.57123" product_charge="5" cleavage_aa="T" loss_neutral_mass="0">
          <precursor_mz>401.779282</precursor_mz>
          <product_mz>298.321522</product_mz>
          <collision_energy>0</collision_energy>
        </transition>
        <transition fragment_type="b" fragment_ordinal="14" calc_neutral_mass="1573.603258" product_charge="5" cleavage_aa="S" loss_neutral_mass="0">
          <precursor_mz>401.779282</precursor_mz>
          <product_mz>315.727928</product_mz>
          <collision_energy>0</collision_energy>
        </transition>
        <transition fragment_type="b" fragment_ordinal="15" calc_neutral_mass="1672.671672" product_charge="5" cleavage_aa="V" loss_neutral_mass="0">
          <precursor_mz>401.779282</precursor_mz>
          <product_mz>335.54161</product_mz>
          <collision_energy>0</collision_energy>
        </transition>
        <transition fragment_type="b" fragment_ordinal="16" calc_neutral_mass="1819.740086" product_charge="5" cleavage_aa="F" loss_neutral_mass="0">
          <precursor_mz>401.779282</precursor_mz>
          <product_mz>364.955293</product_mz>
          <collision_energy>0</collision_energy>
        </transition>
        <transition fragment_type="y" fragment_ordinal="12" calc_neutral_mass="1457.66786" product_charge="1" cleavage_aa="E" loss_neutral_mass="0">
          <precursor_mz>401.779282</precursor_mz>
          <product_mz>1458.675136</product_mz>
          <collision_energy>0</collision_energy>
        </transition>
        <transition fragment_type="y" fragment_ordinal="11" calc_neutral_mass="1328.625267" product_charge="1" cleavage_aa="V" loss_neutral_mass="0">
          <precursor_mz>401.779282</precursor_mz>
          <product_mz>1329.632543</product_mz>
          <collision_energy>0</collision_energy>
        </transition>
        <transition fragment_type="y" fragment_ordinal="10" calc_neutral_mass="1229.556853" product_charge="1" cleavage_aa="T" loss_neutral_mass="0">
          <precursor_mz>401.779282</precursor_mz>
          <product_mz>1230.564129</product_mz>
          <collision_energy>0</collision_energy>
        </transition>
        <transition fragment_type="y" fragment_ordinal="9" calc_neutral_mass="1128.509175" product_charge="1" cleavage_aa="V" loss_neutral_mass="0">
          <precursor_mz>401.779282</precursor_mz>
          <product_mz>1129.516451</product_mz>
          <collision_energy>0</collision_energy>
        </transition>
        <transition fragment_type="y" fragment_ordinal="8" calc_neutral_mass="1029.440761" product_charge="1" cleavage_aa="T" loss_neutral_mass="0">
          <precursor_mz>401.779282</precursor_mz>
          <product_mz>1030.448037</product_mz>
          <collision_energy>0</collision_energy>
        </transition>
        <transition fragment_type="y" fragment_ordinal="7" calc_neutral_mass="928.393082" product_charge="1" cleavage_aa="E" loss_neutral_mass="0">
          <precursor_mz>401.779282</precursor_mz>
          <product_mz>929.400358</product_mz>
          <collision_energy>0</collision_energy>
        </transition>
        <transition fragment_type="y" fragment_ordinal="6" calc_neutral_mass="799.350489" product_charge="1" cleavage_aa="T" loss_neutral_mass="0">
          <precursor_mz>401.779282</precursor_mz>
          <product_mz>800.357765</product_mz>
          <collision_energy>0</collision_energy>
        </transition>
        <transition fragment_type="y" fragment_ordinal="5" calc_neutral_mass="618.33648" product_charge="1" cleavage_aa="T" loss_neutral_mass="0">
          <precursor_mz>401.779282</precursor_mz>
          <product_mz>619.343756</product_mz>
          <collision_energy>0</collision_energy>
        </transition>
        <transition fragment_type="y" fragment_ordinal="4" calc_neutral_mass="517.288801" product_charge="1" cleavage_aa="S" loss_neutral_mass="0">
          <precursor_mz>401.779282</precursor_mz>
          <product_mz>518.296077</product_mz>
          <collision_energy>0</collision_energy>
        </transition>
        <transition fragment_type="y" fragment_ordinal="3" calc_neutral_mass="430.256773" product_charge="1" cleavage_aa="V" loss_neutral_mass="0">
          <precursor_mz>401.779282</precursor_mz>
          <product_mz>431.264049</product_mz>
          <collision_energy>0</collision_energy>
        </transition>
        <transition fragment_type="y" fragment_ordinal="2" calc_neutral_mass="331.188359" product_charge="1" cleavage_aa="F" loss_neutral_mass="0">
          <precursor_mz>401.779282</precursor_mz>
          <product_mz>332.195635</product_mz>
          <collision_energy>0</collision_energy>
        </transition>
        <transition fragment_type="y" fragment_ordinal="1" calc_neutral_mass="184.119945" product_charge="1" cleavage_aa="R" loss_neutral_mass="0">
          <precursor_mz>401.779282</precursor_mz>
          <product_mz>185.127221</product_mz>
          <collision_energy>0</collision_energy>
        </transition>
        <transition fragment_type="y" fragment_ordinal="16" calc_neutral_mass="1888.833088" product_charge="2" cleavage_aa="Q" loss_neutral_mass="0">
          <precursor_mz>401.779282</precursor_mz>
          <product_mz>945.42382</product_mz>
          <collision_energy>0</collision_energy>
        </transition>
        <transition fragment_type="y" fragment_ordinal="15" calc_neutral_mass="1760.77451" product_charge="2" cleavage_aa="T" loss_neutral_mass="0">
          <precursor_mz>401.779282</precursor_mz>
          <product_mz>881.394531</product_mz>
          <collision_energy>0</collision_energy>
        </transition>
        <transition fragment_type="y" fragment_ordinal="14" calc_neutral_mass="1659.726832" product_charge="2" cleavage_aa="S" loss_neutral_mass="0">
          <precursor_mz>401.779282</precursor_mz>
          <product_mz>830.870692</product_mz>
          <collision_energy>0</collision_energy>
        </transition>
        <transition fragment_type="y" fragment_ordinal="13" calc_neutral_mass="1572.694803" product_charge="2" cleavage_aa="D" loss_neutral_mass="0">
          <precursor_mz>401.779282</precursor_mz>
          <product_mz>787.354678</product_mz>
          <collision_energy>0</collision_energy>
        </transition>
        <transition fragment_type="y" fragment_ordinal="12" calc_neutral_mass="1457.66786" product_charge="2" cleavage_aa="E" loss_neutral_mass="0">
          <precursor_mz>401.779282</precursor_mz>
          <product_mz>729.841206</product_mz>
          <collision_energy>0</collision_energy>
        </transition>
        <transition fragment_type="y" fragment_ordinal="11" calc_neutral_mass="1328.625267" product_charge="2" cleavage_aa="V" loss_neutral_mass="0">
          <precursor_mz>401.779282</precursor_mz>
          <product_mz>665.31991</product_mz>
          <collision_energy>0</collision_energy>
        </transition>
        <transition fragment_type="y" fragment_ordinal="10" calc_neutral_mass="1229.556853" product_charge="2" cleavage_aa="T" loss_neutral_mass="0">
          <precursor_mz>401.779282</precursor_mz>
          <product_mz>615.785703</product_mz>
          <collision_energy>0</collision_energy>
        </transition>
        <transition fragment_type="y" fragment_ordinal="9" calc_neutral_mass="1128.509175" product_charge="2" cleavage_aa="V" loss_neutral_mass="0">
          <precursor_mz>401.779282</precursor_mz>
          <product_mz>565.261863</product_mz>
          <collision_energy>0</collision_energy>
        </transition>
        <transition fragment_type="y" fragment_ordinal="8" calc_neutral_mass="1029.440761" product_charge="2" cleavage_aa="T" loss_neutral_mass="0">
          <precursor_mz>401.779282</precursor_mz>
          <product_mz>515.727656</product_mz>
          <collision_energy>0</collision_energy>
        </transition>
        <transition fragment_type="y" fragment_ordinal="7" calc_neutral_mass="928.393082" product_charge="2" cleavage_aa="E" loss_neutral_mass="0">
          <precursor_mz>401.779282</precursor_mz>
          <product_mz>465.203817</product_mz>
          <collision_energy>0</collision_energy>
        </transition>
        <transition fragment_type="y" fragment_ordinal="5" calc_neutral_mass="618.33648" product_charge="2" cleavage_aa="T" loss_neutral_mass="0">
          <precursor_mz>401.779282</precursor_mz>
          <product_mz>310.175516</product_mz>
          <collision_energy>0</collision_energy>
        </transition>
        <transition fragment_type="y" fragment_ordinal="4" calc_neutral_mass="517.288801" product_charge="2" cleavage_aa="S" loss_neutral_mass="0">
          <precursor_mz>401.779282</precursor_mz>
          <product_mz>259.651677</product_mz>
          <collision_energy>0</collision_energy>
        </transition>
        <transition fragment_type="y" fragment_ordinal="3" calc_neutral_mass="430.256773" product_charge="2" cleavage_aa="V" loss_neutral_mass="0">
          <precursor_mz>401.779282</precursor_mz>
          <product_mz>216.135662</product_mz>
          <collision_energy>0</collision_energy>
        </transition>
        <transition fragment_type="y" fragment_ordinal="2" calc_neutral_mass="331.188359" product_charge="2" cleavage_aa="F" loss_neutral_mass="0">
          <precursor_mz>401.779282</precursor_mz>
          <product_mz>166.601455</product_mz>
          <collision_energy>0</collision_energy>
        </transition>
        <transition fragment_type="y" fragment_ordinal="16" calc_neutral_mass="1888.833088" product_charge="3" cleavage_aa="Q" loss_neutral_mass="0">
          <precursor_mz>401.779282</precursor_mz>
          <product_mz>630.618305</product_mz>
          <collision_energy>0</collision_energy>
        </transition>
        <transition fragment_type="y" fragment_ordinal="15" calc_neutral_mass="1760.77451" product_charge="3" cleavage_aa="T" loss_neutral_mass="0">
          <precursor_mz>401.779282</precursor_mz>
          <product_mz>587.932113</product_mz>
          <collision_energy>0</collision_energy>
        </transition>
        <transition fragment_type="y" fragment_ordinal="14" calc_neutral_mass="1659.726832" product_charge="3" cleavage_aa="S" loss_neutral_mass="0">
          <precursor_mz>401.779282</precursor_mz>
          <product_mz>554.249553</product_mz>
          <collision_energy>0</collision_energy>
        </transition>
        <transition fragment_type="y" fragment_ordinal="13" calc_neutral_mass="1572.694803" product_charge="3" cleavage_aa="D" loss_neutral_mass="0">
          <precursor_mz>401.779282</precursor_mz>
          <product_mz>525.238877</product_mz>
          <collision_energy>0</collision_energy>
        </transition>
        <transition fragment_type="y" fragment_ordinal="12" calc_neutral_mass="1457.66786" product_charge="3" cleavage_aa="E" loss_neutral_mass="0">
          <precursor_mz>401.779282</precursor_mz>
          <product_mz>486.896563</product_mz>
          <collision_energy>0</collision_energy>
        </transition>
        <transition fragment_type="y" fragment_ordinal="11" calc_neutral_mass="1328.625267" product_charge="3" cleavage_aa="V" loss_neutral_mass="0">
          <precursor_mz>401.779282</precursor_mz>
          <product_mz>443.882365</product_mz>
          <collision_energy>0</collision_energy>
        </transition>
        <transition fragment_type="y" fragment_ordinal="10" calc_neutral_mass="1229.556853" product_charge="3" cleavage_aa="T" loss_neutral_mass="0">
          <precursor_mz>401.779282</precursor_mz>
          <product_mz>410.85956</product_mz>
          <collision_energy>0</collision_energy>
        </transition>
        <transition fragment_type="y" fragment_ordinal="9" calc_neutral_mass="1128.509175" product_charge="3" cleavage_aa="V" loss_neutral_mass="0">
          <precursor_mz>401.779282</precursor_mz>
          <product_mz>377.177001</product_mz>
          <collision_energy>0</collision_energy>
        </transition>
        <transition fragment_type="y" fragment_ordinal="8" calc_neutral_mass="1029.440761" product_charge="3" cleavage_aa="T" loss_neutral_mass="0">
          <precursor_mz>401.779282</precursor_mz>
          <product_mz>344.154196</product_mz>
          <collision_energy>0</collision_energy>
        </transition>
        <transition fragment_type="y" fragment_ordinal="7" calc_neutral_mass="928.393082" product_charge="3" cleavage_aa="E" loss_neutral_mass="0">
          <precursor_mz>401.779282</precursor_mz>
          <product_mz>310.471637</product_mz>
          <collision_energy>0</collision_energy>
        </transition>
        <transition fragment_type="y" fragment_ordinal="6" calc_neutral_mass="799.350489" product_charge="3" cleavage_aa="T" loss_neutral_mass="0">
          <precursor_mz>401.779282</precursor_mz>
          <product_mz>267.457439</product_mz>
          <collision_energy>0</collision_energy>
        </transition>
        <transition fragment_type="y" fragment_ordinal="5" calc_neutral_mass="618.33648" product_charge="3" cleavage_aa="T" loss_neutral_mass="0">
          <precursor_mz>401.779282</precursor_mz>
          <product_mz>207.119436</product_mz>
          <collision_energy>0</collision_energy>
        </transition>
        <transition fragment_type="y" fragment_ordinal="4" calc_neutral_mass="517.288801" product_charge="3" cleavage_aa="S" loss_neutral_mass="0">
          <precursor_mz>401.779282</precursor_mz>
          <product_mz>173.436876</product_mz>
          <collision_energy>0</collision_energy>
        </transition>
        <transition fragment_type="y" fragment_ordinal="3" calc_neutral_mass="430.256773" product_charge="3" cleavage_aa="V" loss_neutral_mass="0">
          <precursor_mz>401.779282</precursor_mz>
          <product_mz>144.4262</product_mz>
          <collision_energy>0</collision_energy>
        </transition>
        <transition fragment_type="y" fragment_ordinal="16" calc_neutral_mass="1888.833088" product_charge="4" cleavage_aa="Q" loss_neutral_mass="0">
          <precursor_mz>401.779282</precursor_mz>
          <product_mz>473.215548</product_mz>
          <collision_energy>0</collision_energy>
        </transition>
        <transition fragment_type="y" fragment_ordinal="15" calc_neutral_mass="1760.77451" product_charge="4" cleavage_aa="T" loss_neutral_mass="0">
          <precursor_mz>401.779282</precursor_mz>
          <product_mz>441.200904</product_mz>
          <collision_energy>0</collision_energy>
        </transition>
        <transition fragment_type="y" fragment_ordinal="14" calc_neutral_mass="1659.726832" product_charge="4" cleavage_aa="S" loss_neutral_mass="0">
          <precursor_mz>401.779282</precursor_mz>
          <product_mz>415.938984</product_mz>
          <collision_energy>0</collision_energy>
        </transition>
        <transition fragment_type="y" fragment_ordinal="13" calc_neutral_mass="1572.694803" product_charge="4" cleavage_aa="D" loss_neutral_mass="0">
          <precursor_mz>401.779282</precursor_mz>
          <product_mz>394.180977</product_mz>
          <collision_energy>0</collision_energy>
        </transition>
        <transition fragment_type="y" fragment_ordinal="12" calc_neutral_mass="1457.66786" product_charge="4" cleavage_aa="E" loss_neutral_mass="0">
          <precursor_mz>401.779282</precursor_mz>
          <product_mz>365.424241</product_mz>
          <collision_energy>0</collision_energy>
        </transition>
        <transition fragment_type="y" fragment_ordinal="11" calc_neutral_mass="1328.625267" product_charge="4" cleavage_aa="V" loss_neutral_mass="0">
          <precursor_mz>401.779282</precursor_mz>
          <product_mz>333.163593</product_mz>
          <collision_energy>0</collision_energy>
        </transition>
        <transition fragment_type="y" fragment_ordinal="10" calc_neutral_mass="1229.556853" product_charge="4" cleavage_aa="T" loss_neutral_mass="0">
          <precursor_mz>401.779282</precursor_mz>
          <product_mz>308.396489</product_mz>
          <collision_energy>0</collision_energy>
        </transition>
        <transition fragment_type="y" fragment_ordinal="9" calc_neutral_mass="1128.509175" product_charge="4" cleavage_aa="V" loss_neutral_mass="0">
          <precursor_mz>401.779282</precursor_mz>
          <product_mz>283.13457</product_mz>
          <collision_energy>0</collision_energy>
        </transition>
        <transition fragment_type="y" fragment_ordinal="8" calc_neutral_mass="1029.440761" product_charge="4" cleavage_aa="T" loss_neutral_mass="0">
          <precursor_mz>401.779282</precursor_mz>
          <product_mz>258.367466</product_mz>
          <collision_energy>0</collision_energy>
        </transition>
        <transition fragment_type="y" fragment_ordinal="7" calc_neutral_mass="928.393082" product_charge="4" cleavage_aa="E" loss_neutral_mass="0">
          <precursor_mz>401.779282</precursor_mz>
          <product_mz>233.105547</product_mz>
          <collision_energy>0</collision_energy>
        </transition>
        <transition fragment_type="y" fragment_ordinal="6" calc_neutral_mass="799.350489" product_charge="4" cleavage_aa="T" loss_neutral_mass="0">
          <precursor_mz>401.779282</precursor_mz>
          <product_mz>200.844898</product_mz>
          <collision_energy>0</collision_energy>
        </transition>
        <transition fragment_type="y" fragment_ordinal="5" calc_neutral_mass="618.33648" product_charge="4" cleavage_aa="T" loss_neutral_mass="0">
          <precursor_mz>401.779282</precursor_mz>
          <product_mz>155.591396</product_mz>
          <collision_energy>0</collision_energy>
        </transition>
        <transition fragment_type="y" fragment_ordinal="4" calc_neutral_mass="517.288801" product_charge="4" cleavage_aa="S" loss_neutral_mass="0">
          <precursor_mz>401.779282</precursor_mz>
          <product_mz>130.329476</product_mz>
          <collision_energy>0</collision_energy>
        </transition>
        <transition fragment_type="y" fragment_ordinal="16" calc_neutral_mass="1888.833088" product_charge="5" cleavage_aa="Q" loss_neutral_mass="0">
          <precursor_mz>401.779282</precursor_mz>
          <product_mz>378.773894</product_mz>
          <collision_energy>0</collision_energy>
        </transition>
        <transition fragment_type="y" fragment_ordinal="15" calc_neutral_mass="1760.77451" product_charge="5" cleavage_aa="T" loss_neutral_mass="0">
          <precursor_mz>401.779282</precursor_mz>
          <product_mz>353.162178</product_mz>
          <collision_energy>0</collision_energy>
        </transition>
        <transition fragment_type="y" fragment_ordinal="14" calc_neutral_mass="1659.726832" product_charge="5" cleavage_aa="S" loss_neutral_mass="0">
          <precursor_mz>401.779282</precursor_mz>
          <product_mz>332.952642</product_mz>
          <collision_energy>0</collision_energy>
        </transition>
        <transition fragment_type="y" fragment_ordinal="13" calc_neutral_mass="1572.694803" product_charge="5" cleavage_aa="D" loss_neutral_mass="0">
          <precursor_mz>401.779282</precursor_mz>
          <product_mz>315.546237</product_mz>
          <collision_energy>0</collision_energy>
        </transition>
        <transition fragment_type="y" fragment_ordinal="12" calc_neutral_mass="1457.66786" product_charge="5" cleavage_aa="E" loss_neutral_mass="0">
          <precursor_mz>401.779282</precursor_mz>
          <product_mz>292.540848</product_mz>
          <collision_energy>0</collision_energy>
        </transition>
        <transition fragment_type="y" fragment_ordinal="11" calc_neutral_mass="1328.625267" product_charge="5" cleavage_aa="V" loss_neutral_mass="0">
          <precursor_mz>401.779282</precursor_mz>
          <product_mz>266.732329</product_mz>
          <collision_energy>0</collision_energy>
        </transition>
        <transition fragment_type="y" fragment_ordinal="10" calc_neutral_mass="1229.556853" product_charge="5" cleavage_aa="T" loss_neutral_mass="0">
          <precursor_mz>401.779282</precursor_mz>
          <product_mz>246.918647</product_mz>
          <collision_energy>0</collision_energy>
        </transition>
        <transition fragment_type="y" fragment_ordinal="9" calc_neutral_mass="1128.509175" product_charge="5" cleavage_aa="V" loss_neutral_mass="0">
          <precursor_mz>401.779282</precursor_mz>
          <product_mz>226.709111</product_mz>
          <collision_energy>0</collision_energy>
        </transition>
        <transition fragment_type="y" fragment_ordinal="8" calc_neutral_mass="1029.440761" product_charge="5" cleavage_aa="T" loss_neutral_mass="0">
          <precursor_mz>401.779282</precursor_mz>
          <product_mz>206.895428</product_mz>
          <collision_energy>0</collision_energy>
        </transition>
        <transition fragment_type="y" fragment_ordinal="7" calc_neutral_mass="928.393082" product_charge="5" cleavage_aa="E" loss_neutral_mass="0">
          <precursor_mz>401.779282</precursor_mz>
          <product_mz>186.685892</product_mz>
          <collision_energy>0</collision_energy>
        </transition>
        <transition fragment_type="y" fragment_ordinal="6" calc_neutral_mass="799.350489" product_charge="5" cleavage_aa="T" loss_neutral_mass="0">
          <precursor_mz>401.779282</precursor_mz>
          <product_mz>160.877374</product_mz>
          <collision_energy>0</collision_energy>
        </transition>
        <transition fragment_type="y" fragment_ordinal="5" calc_neutral_mass="618.33648" product_charge="5" cleavage_aa="T" loss_neutral_mass="0">
          <precursor_mz>401.779282</precursor_mz>
          <product_mz>124.674572</product_mz>
          <collision_energy>0</collision_energy>
        </transition>
      </precursor>
    </peptide>
  </peptide_list>
  <audit_log>
    <audit_log_entry format_version="4.12" time_stamp="12/22/2018 12:15:47" user="thermo101-PC\thermo101" count_type="log_unlogged_changes">
      <message type="log_unlogged_changes">
        <name>1</name>
      </message>
      <message type="log_unlogged_changes">
        <name>1</name>
      </message>
      <message type="log_unlogged_changes">
        <name>1</name>
      </message>
    </audit_log_entry>
  </audit_log>
</srm_settings>
