# Supplementary material for: LipidII interaction with specific residues of Mycobacterium tuberculosis PknB extracytoplasmic domain governs its optimal activation
Source: Nat Commun. 2019 Mar 15;10:1231. doi: 10.1038/s41467-019-09223-9 (PMC6428115; doi:10.1038/s41467-019-09223-9)
Supplement: Supplementary file 9 — Source Data [file 41467_2019_9223_MOESM9_ESM.xlsx]

## Sheet: CFUData
Fig 1e						Fig 1f
	pristinamycin/no IVN	no pristinamycin/+IVN					CFU 72 hpi
Rv	9.47712	9.5563				Rv	6.20412
	9.41497	9.53148					6.44716
	9.32222	9.66276					6.41497
RvΔB::V	9.49136	7.54407				RvΔB::V	5.11394
	9.60206	7.5563					4.95424
	9.53148	7.57978					4.95424
RvΔB::B	9.14613	9.20412				RvΔB::B	6.25527
	9.32222	9.39794					6.43136
	9.41497	9.49136					6.36173
RvΔB::B-123	9.44716	7.64345				RvΔB::B-123	4.95424
	9.6902	7.49136					5.17609
	9.66276	7.59106					4.77815
RvΔB::B-234	9.77815	8.36173				RvΔB::B-234	5.25527
	9.69897	8.34242					5.30103
	9.74036	8.61278					5.34242
RvΔB::B-1212	9.54407	7.32222				RvΔB::B-1212	5.07918
	9.60206	7.20412					4.60206
	9.5563	7.30103					4.77815
Fig 2d						Fig 2e
	pristinamycin/no IVN	no pristinamycin/+IVN					CFU 72 hpi
Rv	10.3979	10.3424				Rv	6.83885
	10.5441	10.6128					6.85126
	10.4624	10.5185					6.81291
RvΔB::V	10.4771	5.20412				RvΔB::V	5.83251
	10.3979	5.49136					5.85126
	10.5185	5.41497					5.89763
RvΔB::B	10.8692	10.4624				RvΔB::B	6.91381
	10.716	10.6812					6.83251
	10.7993	10.5051					6.86332
RvΔB::B-GM	10.716	5.23045				RvΔB::B-123	5.17609
	10.5563	5.60206					5.43136
	10.6335	5.32222					5.39794
Fig 3c						Fig 3d
	pristinamycin/no IVN	no pristinamycin/+IVN					CFU 72 hpi
Rv	10.7076	10.6232				Rv	6.83885
	10.7853	10.5441					6.82608
	10.7404	10.5682					6.77085
RvΔB::V	10.3979	5.47712				RvΔB::V	5.8921
	10.7404	5.32222					5.95424
	10.5682	5.39794					5.83251
RvΔB::B	10.7076	10.5682				RvΔB::B	6.8921
	10.6532	10.415					6.95424
	10.6812	10.3802					6.9345
RvΔB::B-G	10.7634	8.90309				RvΔB::B-G	6.20412
	10.7853	8.95424					6.04139
	10.7404	9.04139					5.90309
Fig 3e						Fig 3f				Fig3 g
	pristinamycin/no IVN	no pristinamycin/+IVN					CFU 72 hpi				CFU 72 hpi
Rv	9.39794	9.17609				Rv	6.6902			RvΔB::V	5.25527
	9.53148	9.54407					6.83251				5.14613
	9.43136	9.50515					6.78533				5.11394
RvΔB::V	9.60206	5.11394				RvΔB::V	5.77815			RvΔB::B	6.27875
	9.54407	5.30103					5.91381				6.20412
	9.63347	5.20412					5.83885				6.32222
RvΔB::B	9.39794	9.25527				RvΔB::B	6.8921			RvΔB::B-G	5.14613
	9.51851	9.83251					6.77085				5.30103
	9.27875	9.38021					6.94939				5.39794
RvΔB::B-M	9.79239	6.74036				RvΔB::B-M	5.47712			RvΔB::B-M	5.14613
	9.65321	6.98227					5.69897				5.36173
	9.70757	6.77085					5.8451				5.43136
										RvΔB::B-GM	4.95424
											5.11394
											5.17609
Fig 6c						Fig 6d
	pristinamycin/no IVN	no pristinamycin/+IVN					CFU 72 hpi
Rv	9.82607	9.99123				Rv	6.14613
	9.73239	9.66276					6.17609
	9.78533	9.75587					6.27875
RvΔB::V	9.38021	5.49136				RvΔB::V	4.69897
	9.53148	5.61278					4.95424
	9.34242	5.39794					5.07918
RvΔB::B	9.70757	9.70757				RvΔB::B	6.4624
	9.76343	9.76343					6.36173
	9.6902	9.60206					6.43136
RvΔB::B-TATA	9.63347	7.14613				RvΔB::B-TATA	4.8451
	9.53148	7.23045					5.14613
	9.50515	7.11394					4.77815

## Sheet: Fig4c
DATA ANLYSIS OF CD (Fig 4c)
MW			MRW	MRW		MRW = M/(N-1)							MRE=(MRW*ellipticityλ)/(10*d*c)
PknB-Ec	28482		104.713	104.33
PknB-M-Ec	28484		104.721	104.337									c is conc in mg/ml
PknB-G-Ec	28409		104.445	104.062									d is pathlength of cuvette in cm
PknB-GM-Ec	28411		104.452	104.07
						conc(mg/ml)	0.11	0.21	0.16	0.14
ellipticity data						MRE
wavelength	PknB-M-Ec	PknB-EC	PknB-G-Ec	PknB-GM-Ec		wavelength	PknB-M-Ec	PknB-EC	PknB-G-Ec	PknB-GM-Ec
250	0.0587463	-0.149136	-0.221544	-0.0449683		250	55.9228	-74.3696	-144.62	-33.5503
249	0.0189884	-0.196883	-0.195094	-0.125077		249	18.0758	-98.1796	-127.354	-93.3183
248	-0.0437487	-0.235506	-0.333768	-0.173339		248	-41.6461	-117.44	-217.877	-129.326
247	-0.104129	-0.292347	-0.416468	-0.222736		247	-99.1244	-145.785	-271.862	-166.18
246	-0.130413	-0.352665	-0.326821	-0.277906		246	-124.145	-175.863	-213.342	-207.342
245	-0.140188	-0.404162	-0.441751	-0.305119		245	-133.45	-201.543	-288.366	-227.645
244	-0.147136	-0.427268	-0.160308	-0.30092		244	-140.064	-213.066	-104.646	-224.513
243	-0.142892	-0.454477	-0.518573	-0.294799		243	-136.024	-226.634	-338.514	-219.946			Fig
242	-0.211604	-0.538248	-0.617392	-0.37112		242	-201.434	-268.408	-403.022	-276.888
241	-0.332083	-0.674567	-0.456319	-0.479352		241	-316.122	-336.386	-297.876	-357.638
240	-0.424976	-0.80054	-0.900123	-0.530876		240	-404.551	-399.205	-587.583	-396.08
239	-0.481525	-0.977739	-1.07089	-0.626714		239	-458.382	-487.569	-699.056	-467.583
238	-0.591336	-1.22597	-1.03254	-0.808069		238	-562.915	-611.354	-674.022	-602.89
237	-0.631666	-1.45661	-1.14932	-0.950014		237	-601.307	-726.367	-750.254	-708.793
236	-0.750495	-1.78915	-1.47201	-1.17165		236	-714.425	-892.195	-960.9	-874.153
235	-0.99591	-2.25073	-1.68649	-1.4748		235	-948.045	-1122.37	-1100.91	-1100.33
234	-1.28284	-2.7458	-2.12409	-1.78208		234	-1221.18	-1369.25	-1386.56	-1329.59
233	-1.53359	-3.25207	-2.56135	-2.06404		233	-1459.88	-1621.71	-1672	-1539.95
232	-1.85713	-3.7896	-2.96943	-2.39466		232	-1767.87	-1889.76	-1938.39	-1786.63
231	-2.1427	-4.26723	-3.01277	-2.71719		231	-2039.72	-2127.94	-1966.68	-2027.26
230	-2.364	-4.75461	-3.27533	-3.0232		230	-2250.38	-2370.98	-2138.07	-2255.57
229	-2.62703	-5.25838	-3.89548	-3.37537		229	-2500.77	-2622.19	-2542.89	-2518.32
228	-2.86359	-5.70254	-4.29097	-3.67178		228	-2725.96	-2843.68	-2801.06	-2739.47
227	-3.04426	-6.1118	-4.63283	-3.92291		227	-2897.95	-3047.77	-3024.22	-2926.83
226	-3.3056	-6.56143	-4.596	-4.17285		226	-3146.73	-3271.99	-3000.18	-3113.31
225	-3.54594	-6.9059	-4.94544	-4.44157		225	-3375.52	-3443.76	-3228.29	-3313.8
224	-3.64333	-7.14985	-5.60001	-4.60358		224	-3468.22	-3565.41	-3655.58	-3434.67
223	-3.71102	-7.39716	-5.54884	-4.73578		223	-3532.66	-3688.74	-3622.18	-3533.3
222	-3.74338	-7.53637	-5.6145	-4.80287		222	-3563.47	-3758.16	-3665.04	-3583.36
221	-3.74427	-7.53568	-5.43293	-4.78922		221	-3564.31	-3757.81	-3546.51	-3573.18
220	-3.73173	-7.51129	-5.10781	-4.67499		220	-3552.38	-3745.65	-3334.28	-3487.95
219	-3.71294	-7.43918	-5.32777	-4.59829		219	-3534.49	-3709.69	-3477.87	-3430.73
218	-3.70564	-7.23205	-5.54592	-4.5282		218	-3527.54	-3606.4	-3620.27	-3378.43
217	-3.72468	-7.04646	-5.24113	-4.451		217	-3545.67	-3513.85	-3421.31	-3320.83
216	-3.60469	-6.95049	-5.29649	-4.40122		216	-3431.44	-3466	-3457.45	-3283.69
215	-3.46201	-6.76929	-5.51103	-4.39422		215	-3295.62	-3375.64	-3597.49	-3278.47
214	-3.31471	-6.5322	-5.57155	-4.24134		214	-3155.4	-3257.41	-3637	-3164.41
213	-3.30902	-6.49575	-5.80588	-4.19626		213	-3149.98	-3239.23	-3789.97	-3130.78
212	-3.14015	-6.44448	-5.33655	-4.20983		212	-2989.23	-3213.67	-3483.6	-3140.9
211	-3.01287	-6.3735	-5.00133	-4.15342		211	-2868.07	-3178.27	-3264.77	-3098.81
210	-2.99298	-6.30878	-5.07436	-3.94203		210	-2849.13	-3146	-3312.44	-2941.1
209	-3.03635	-6.3022	-4.8771	-3.82017		209	-2890.42	-3142.72	-3183.68	-2850.18
208	-2.75129	-6.04469	-5.14724	-3.48276		208	-2619.06	-3014.3	-3360.02	-2598.44
207	-2.2778	-5.44644	-4.64038	-2.96595		207	-2168.32	-2715.97	-3029.15	-2212.86
206	-1.51052	-3.86069	-3.48196	-2.05523		206	-1437.92	-1925.21	-2272.96	-1533.38
205	-0.583813	-1.89583	-2.8722	-0.885827		205	-555.754	-945.393	-1874.92	-660.904
204	0.626784	0.363288	-1.64213	0.496774		204	596.66	181.161	-1071.95	370.637
203	1.94977	2.56741	1.33901	2.20758		203	1856.06	1280.29	874.08	1647.05
202	3.30906	4.87557	2.92752	4.33768		202	3150.02	2431.3	1911.03	3236.29
201	4.77484	6.30597	6.01999	6.18358		201	4545.35	3144.6	3929.73	4613.49
200	6.27052	7.28315	8.67263	7.3057		200	5969.15	3631.88	5661.32	5450.69
199	7.11075	7.44378	8.89829	7.80834		199	6768.99	3711.99	5808.63	5825.7
198	7.11175	6.1192	9.22458	7.85083		198	6769.95	3051.46	6021.63	5857.4
197	5.78108	3.74032	7.86815	7.3273		197	5503.23	1865.18	5136.18	5466.8
196	4.05351	1.30361	3.2993	6.67759		196	3858.69	650.071	2153.72	4982.06
195	2.23269	-1.12719	0.0389245	6.35961		195	2125.38	-562.095	25.4092	4744.82

## Sheet: Fig5b&d
Fig 5a/b
GFP-PknB
TOTAL	ABERANT PUNCTA	PUNCTA
200	11	189				GFP-PknB-WT	GFP-PknB-GM
%AGE	5.5	94.5			ABERANT PUNCTA	5.5	72
					PUNCTA	94.5	28
GFP-PknB-GM
TOTAL	ABERANT PUNCTA	PUNCTA
200	144	56
%AGE	72	28
Fig 5c/d
GFP-PknB+ no antibiotic
total	puncta at poles & septa	aberrant puncta	puncta>3	No puncta
153	109	24	1	19
%age	71.2418	15.6863	0.653595	12.4183
GFP-PknB +250ng/ml INH
total	puncta at poles & septa	aberrant puncta	puncta>3	No puncta
121	91	9	0	21
%age	75.2066	7.43802	0	17.3554
GFP-PknB + 25 µg/ml nisin
total	puncta at poles & septa	aberrant puncta	puncta>3	No puncta
174	48	65	54	7
%age	27.5862	37.3563	31.0345	4.02299

## Sheet: Fig7d&e
Fig 7d
	RvΔB::V-pristi 1	RvΔB::V-pristi 2	RvΔB::V-pristi 3	RvΔB::B 1	RvΔB::B 2	RvΔB::B 3	RvΔB::B-GM 1	RvΔB::B-GM 2	RvΔB::B-GM 3
phoP(Y241)	-1.09471	-0.843594	-0.908134	0.876983	1.40433	0.968872	3.56635	3.33417	2.9886
Rv1488(Y247)	-1.482	-1.57181	-1.52913	1.26527	1.27153	0.969715	3.38437	2.5696	2.18022
fhaA(Y388)	-0.358099	-0.383429	-0.462887	1.66616	1.18886	1.53684	4.06945	3.13557	3.68236
rpsC(Y31)	-1.58595	-1.71714	-1.76149	1.57995	1.5661	1.35337	3.07506	2.68618	2.3587
groES(Y86)	-0.699602	-0.628364	-0.141615	1.23805	1.92041	2.12557	3.94187	4.19827	4.05805
ask(Y278)	-1.16825	-1.26205	-0.996369	1.27556	2.65219	2.7852	3.40789	4.01551	4.17318
nusG(Y108)	-0.431448	-0.360446	-0.377385	1.83861	3.78601	2.23502	5.35517	5.16461	4.62888
nusG(Y78)	-0.587068	-0.612319	-0.581796	3.1532	3.03504	2.38181		5.90266	5.26801
Fig 7e
	RvΔB::V-pristi 1	RvΔB::V-pristi 2	RvΔB::V-pristi 3	RvΔB::B 1	RvΔB::B 2	RvΔB::B 3	RvΔB::B-GM 1	RvΔB::B-GM 2	RvΔB::B-GM 3
hsp(T150)	-1.02687	-0.979626	-1.08092	-2.12689	-2.08738	-2.00844	-1.47527	-2.13033	-2.14113
fhaA(T116)	-0.341083	-0.380895	-0.448039	-1.881	-1.82574	-1.80314	-1.43978	-0.577963	-0.573806
garA(T21)	-0.311345	-0.37975	-0.446577	-1.27651	-1.2704	-1.35958	-1.22922	-0.278335	-0.318889
Rv2536(T173)	-0.831842	-0.563549	-0.624151	-1.10712	-1.08346	-1.13732	-0.690893	0.0670565	0.0294017
FtzY(S73)	-1.31756	-1.40691	-1.36477	-1.01424	-2.30937	-2.60208	-0.964989	-0.254021	-0.195959
nusG(T116)	-0.812713	-0.786419	-0.737201	0.730811	1.3995	1.35763	3.41303	3.41197	3.27789
sigB(T283)	-1.5419	-1.28699	-1.27716	0.598865	1.67295	0.702362	2.95304	3.58451	2.79462
secA1(S405)	-0.796789	-0.872012	-0.92324	2.44942	2.20211	2.35246	3.88176	3.27095	3.19736
icl1(T223)	-1.97127	-1.77943	-1.63845	1.1249	1.1514	1.33317	2.55655	2.11214	2.29478
tatA(S55,T60)	-0.329198	-0.345575	-0.437877	1.65545	1.57242	1.27415	3.5476	3.40402	2.7619
rplU(T62)	0.138658	0.00042259	-0.0461149	0.0904159	0.413721	0.0451766	3.75184	2.83155	2.52297
Rv1626(S146)	0.172216	0.0671785	0.148498	0.650112	0.64717	0.436962	3.36666	2.85815	2.89308
hupB(S90)	0.270162	0.0181723	0.17541	-0.158129	-0.55581	-0.599168	3.5035	2.32688	2.06398
Rv2050(T18)	0.135429	0.0507778	0.0763901	0.167159	0.142928	0.124318	2.21144	2.00756	1.91549
fhaA(S196)	0.099108	0.113543	0.298252	0.244646	0.621438	0.795117	2.07438	2.3045	2.035

## Sheet: Fig8d
Fig 8d
sample	RvΔB::V-pristi	RvΔB::V+pristi	RvΔB::B	RvΔB::B-GM
rep1	1392	1131	4733	11996
rep2	1429	1590	4706	9928
